# Supplementary material for: Genomic and functional analysis of stress-responsive prophages in Lactobacillus helveticus
Source: Front Microbiol. 2026 Apr 23;17:1819103. doi: 10.3389/fmicb.2026.1819103 (PMC13149235; doi:10.3389/fmicb.2026.1819103)
Supplement: SUPPLEMENTARY TABLE S2 — Gene presence and annotation. [file Table_2.XLSX]

## Sheet: Foglio6
Phage	ORF	Position	Strand	Product
phage_CR191	1	1..276	+	tail sheath
phage_CR191	2	288..761	+	tail protein
phage_CR191	3	773..1189	+	tail protein XkdN-like
phage_CR191	4	1242..1376	-	hypothetical protein
phage_CR191	5	1438..4257	+	hypothetical protein
phage_CR191	6	4264..4965	+	endolysin
phage_CR191	7	4958..6025	+	tail protein
phage_CR191	8	5998..6342	+	hypothetical protein
phage_CR191	9	6326..6781	+	baseplate wedge subunit
phage_CR191	10	6771..7916	+	tail protein
phage_CR191	11	7909..8478	+	tail protein
phage_CR191	12	8494..10380	+	hypothetical protein
phage_CR191	13	10398..10871	+	hypothetical protein
phage_CR191	14	10987..11511	+	hypothetical protein
phage_CR191	15	11511..11669	+	hypothetical protein
phage_CR191	16	11629..12042	+	holin
phage_CR191	17	12062..12271	+	hypothetical protein
phage_CR191	18	12255..12482	+	hypothetical protein
phage_CR191	19	12503..12880	+	hypothetical protein
phage_CR191	20	12889..14064	+	endolysin
phage_CR191	21	14030..14122	+	hypothetical protein
phage_CR191	22	14449..15555	-	integrase
phage_CR191	23	15636..16136	-	hypothetical protein
phage_CR191	24	16203..16640	-	metallo-protease
phage_CR191	25	16648..17007	-	transcriptional repressor
phage_CR191	26	17109..17225	-	hypothetical protein
phage_CR191	27	17193..17447	+	hypothetical protein
phage_CR191	28	17444..18157	+	Rha-like transcriptional regulator
phage_CR191	29	18169..18486	+	HTH DNA binding protein
phage_CR191	30	18486..18722	+	hypothetical protein
phage_CR191	31	18737..18892	+	hypothetical protein
phage_CR191	32	18963..19289	+	hypothetical protein
phage_CR191	33	19289..19546	+	hypothetical protein
phage_CR191	34	19539..20249	+	Sak-like ssDNA annealing protein
phage_CR191	35	20252..20995	+	hypothetical protein
phage_CR191	36	20967..21422	+	hypothetical protein
phage_CR191	37	21507..21752	+	hypothetical protein
phage_CR191	38	21712..21912	+	hypothetical protein
phage_CR191	39	21945..22127	+	hypothetical protein
phage_CR191	40	22149..22250	+	hypothetical protein
phage_CR191	41	22286..22483	+	hypothetical protein
phage_CR191	42	22464..22625	+	hypothetical protein
phage_CR191	43	22729..22881	+	hypothetical protein
phage_CR191	44	22902..23354	+	transcriptional activator
phage_CR191	45	23418..23522	-	hypothetical protein
phage_CR191	46	23525..23656	-	hypothetical protein
phage_CR191	47	23653..23778	-	hypothetical protein
phage_CR191	48	23770..23976	+	hypothetical protein
phage_CR191	49	24003..24104	+	hypothetical protein
phage_CR191	50	24112..24222	+	hypothetical protein
phage_CR191	51	24222..24599	+	hypothetical protein
phage_CR191	52	24617..24733	+	hypothetical protein
phage_CR191	53	24759..25937	+	DNA methyltransferase
phage_CR191	54	25945..26034	+	hypothetical protein
phage_CR191	55	26095..26676	+	terminase small subunit
phage_CR191	56	26845..27330	+	terminase large subunit
phage_CR191	57	27486..28085	+	terminase large subunit
phage_CR191	58	28091..29545	+	portal protein
phage_CR191	59	29557..30582	+	head maturation protease
phage_CR191	60	30579..30755	+	hypothetical protein
phage_CR191	61	30853..31392	+	head scaffolding protein
phage_CR191	62	31407..32483	+	major head protein
phage_CR191	63	32501..32872	+	head-tail adaptor
phage_CR191	64	32869..33231	+	head-tail adaptor
phage_CR191	65	33228..33629	+	tail completion or Neck1 protein
phage_CR191	66	33626..34051	+	hypothetical protein
phage_CR191	67	34020..34223	+	hypothetical protein
phage_CR191	68	34227..35411	+	tail sheath
phage_CV244	1	3..116	+	hypothetical protein
phage_CV244	2	131..574	+	hypothetical protein
phage_CV244	3	584..1219	+	hypothetical protein
phage_CV244	4	1219..3582	+	minor tail protein
phage_CV244	5	3566..7423	+	tail length tape measure protein
phage_CV244	6	7392..7697	+	hypothetical protein
phage_CV244	7	7651..8232	+	hypothetical protein
phage_CV244	8	8308..11664	+	tail protein
phage_CV244	9	11795..12262	+	hypothetical protein
phage_CV244	10	12276..14492	+	hypothetical protein
phage_CV244	11	14510..14971	+	hypothetical protein
phage_CV244	12	15111..15635	+	hypothetical protein
phage_CV244	13	15635..15793	+	hypothetical protein
phage_CV244	14	15753..16166	+	holin
phage_CV244	15	16186..16395	+	hypothetical protein
phage_CV244	16	16379..16606	+	hypothetical protein
phage_CV244	17	16609..17001	+	hypothetical protein
phage_CV244	18	17068..18189	+	endolysin
phage_CV244	19	18208..18297	-	hypothetical protein
phage_CV244	20	18575..19681	-	integrase
phage_CV244	21	19762..20310	-	hypothetical protein
phage_CV244	22	20316..20588	-	hypothetical protein
phage_CV244	23	20569..20829	-	hypothetical protein
phage_CV244	24	20843..21205	-	metallo-protease
phage_CV244	25	21291..21392	-	hypothetical protein
phage_CV244	26	21421..21669	-	transcriptional regulator
phage_CV244	27	21641..21790	+	hypothetical protein
phage_CV244	28	21822..22019	+	transcriptional repressor
phage_CV244	29	22038..22208	+	hypothetical protein
phage_CV244	30	22198..22335	+	hypothetical protein
phage_CV244	31	22328..22561	+	anti-repressor Ant
phage_CV244	32	22573..22695	+	hypothetical protein
phage_CV244	33	22721..23062	+	anti-repressor
phage_CV244	34	23072..23389	+	HTH DNA binding protein
phage_CV244	35	23456..23626	+	hypothetical protein
phage_CV244	36	23641..23796	+	hypothetical protein
phage_CV244	37	23869..24195	+	hypothetical protein
phage_CV244	38	24195..24452	+	hypothetical protein
phage_CV244	39	24445..24693	+	Sak-like ssDNA annealing protein
phage_CV244	40	24765..24977	+	Sak-like ssDNA annealing protein
phage_CV244	41	25055..25156	+	hypothetical protein
phage_CV244	42	25381..25479	-	hypothetical protein
phage_CV244	43	25484..25657	-	hypothetical protein
phage_CV244	44	25717..25827	-	hypothetical protein
phage_CV244	45	25834..25962	-	hypothetical protein
phage_CV244	46	25989..26219	+	hypothetical protein
phage_CV244	47	26195..26461	+	hypothetical protein
phage_CV244	48	26546..26791	+	hypothetical protein
phage_CV244	49	26751..26951	+	hypothetical protein
phage_CV244	50	26984..27169	+	hypothetical protein
phage_CV244	51	27205..27423	+	hypothetical protein
phage_CV244	52	27426..27545	+	hypothetical protein
phage_CV244	53	27649..27810	+	hypothetical protein
phage_CV244	54	27822..28274	+	transcriptional activator
phage_CV244	55	28455..28586	-	hypothetical protein
phage_CV244	56	28583..28708	-	hypothetical protein
phage_CV244	57	28700..28906	+	hypothetical protein
phage_CV244	58	28933..29037	+	hypothetical protein
phage_CV244	59	29045..29155	+	hypothetical protein
phage_CV244	60	29155..29532	+	hypothetical protein
phage_CV244	61	29550..29660	+	hypothetical protein
phage_CV244	62	29686..30864	+	DNA methyltransferase
phage_CV244	63	30872..30961	+	hypothetical protein
phage_CV244	64	31022..31525	+	terminase small subunit
phage_CV244	65	31542..32798	+	terminase large subunit
phage_CV244	66	32811..34439	+	portal protein
phage_CV244	67	34411..35547	+	minor head protein
phage_CV244	68	35638..36261	+	head scaffolding protein
phage_CV244	69	36272..37300	+	hypothetical protein
phage_CV244	70	37323..37721	+	head-tail adaptor
phage_CV244	71	37714..38064	+	head-tail adaptor
phage_CV244	72	38064..38441	+	minor head protein
phage_CV244	73	38431..38901	+	minor head protein
phage_CV244	74	38913..39434	+	major tail protein
phage_P185	1	38..256	-	hypothetical protein
phage_P185	2	331..420	-	hypothetical protein
phage_P185	3	412..501	+	hypothetical protein
phage_P185	4	546..740	+	hypothetical protein
phage_P185	5	737..892	+	hypothetical protein
phage_P185	6	885..1013	+	hypothetical protein
phage_P185	7	1003..1290	+	metallo-protease
phage_P185	8	1350..1667	+	hypothetical protein
phage_P185	9	1887..2249	+	hypothetical protein
phage_P185	10	2409..3530	+	integrase
phage_P185	11	3634..3786	+	hypothetical protein
phage_P185	12	3863..4039	-	hypothetical protein
phage_P185	13	4086..4175	-	hypothetical protein
phage_P185	14	4252..5037	-	endolysin
phage_P185	15	5046..5162	-	hypothetical protein
phage_P185	16	5179..5442	-	hypothetical protein
phage_P185	17	5445..5672	-	hypothetical protein
phage_P185	18	5656..5865	-	hypothetical protein
phage_P185	19	5885..6301	-	holin
phage_P185	20	6258..6446	-	hypothetical protein
phage_P185	21	6460..7056	-	hypothetical protein
phage_P185	22	7156..7488	-	hypothetical protein
phage_P185	23	7505..8314	-	hypothetical protein
phage_P185	24	8311..8493	-	hypothetical protein
phage_P185	25	8530..8655	-	hypothetical protein
phage_P185	26	8656..8799	-	hypothetical protein
phage_P185	27	8837..8953	-	hypothetical protein
phage_P185	28	8966..9067	-	hypothetical protein
phage_P185	29	9101..10816	-	hypothetical protein
phage_P185	30	10832..11401	-	tail protein
phage_P185	31	11394..11693	-	hypothetical protein
phage_P185	32	11690..12538	-	tail protein
phage_P185	33	12528..12983	-	baseplate wedge subunit
phage_P185	34	12967..13311	-	hypothetical protein
phage_P185	35	13284..13889	-	tail protein
phage_P185	36	13960..14352	-	tail protein
phage_P185	37	14345..15046	-	endolysin
phage_P185	38	15053..18310	-	tail protein
phage_P185	39	18559..18975	-	tail protein XkdN-like
phage_P185	40	18987..19460	-	tail protein
phage_P185	41	19472..20932	-	tail sheath
phage_P185	42	20936..21139	-	hypothetical protein
phage_P185	43	21108..21533	-	hypothetical protein
phage_P185	44	21530..21931	-	tail completion or Neck1 protein
phage_P185	45	21928..22290	-	head-tail adaptor
phage_P185	46	22287..22658	-	head-tail adaptor
phage_P185	47	22676..23752	-	major head protein
phage_P185	48	23767..24306	-	head scaffolding protein
phage_P185	49	24404..24580	-	hypothetical protein
phage_P185	50	24577..25602	-	head maturation protease
phage_P185	51	25614..27083	-	portal protein
phage_P185	52	27074..28297	-	terminase large subunit
phage_P185	53	28299..28793	-	hypothetical protein
phage_P185	54	28854..29018	+	hypothetical protein
phage_P185	55	29195..29350	+	hypothetical protein
phage_P185	56	29382..29822	-	transcriptional activator
phage_P185	57	29827..29940	-	hypothetical protein
phage_P185	58	29940..30083	-	hypothetical protein
phage_P185	59	30158..30265	+	hypothetical protein
phage_P185	60	30378..30623	-	Holliday junction resolvase
phage_P185	61	30613..30882	-	hypothetical protein
phage_P185	62	30919..31092	-	hypothetical protein
phage_P185	63	31111..31578	-	hypothetical protein
phage_P185	64	31605..31784	-	hypothetical protein
phage_P185	65	31793..31888	-	hypothetical protein
phage_P185	66	31879..32061	-	hypothetical protein
phage_P185	67	32061..34379	-	DNA primase
phage_P185	68	34435..34965	-	single strand DNA binding protein
phage_P185	69	34968..36335	-	DNA helicase
phage_P185	70	36310..36678	-	HNH endonuclease
phage_P185	71	36647..36895	-	HNH endonuclease
phage_P185	72	36990..37328	-	Sak4-like ssDNA annealing protein
phage_P185	73	37480..37665	-	hypothetical protein
phage_P185	74	37652..37906	-	hypothetical protein
phage_P185	75	37896..38174	-	hypothetical protein
phage_P185	76	38161..38496	-	hypothetical protein
phage_P185	77	38469..38582	-	hypothetical protein
phage_P185	78	38585..38716	-	hypothetical protein
phage_P185	79	38706..39005	-	hypothetical protein
phage_P185	80	39018..39320	-	anti-repressor
phage_S16	1	3..143	+	hypothetical protein
phage_S16	2	299..898	+	terminase large subunit
phage_S16	3	889..2322	+	portal protein
phage_S16	4	2358..3383	+	minor head protein
phage_S16	5	3380..3544	+	hypothetical protein
phage_S16	6	3654..4193	+	head scaffolding protein
phage_S16	7	4208..5284	+	major head protein
phage_S16	8	5302..5673	+	head-tail adaptor
phage_S16	9	5670..6032	+	head-tail adaptor
phage_S16	10	6029..6430	+	tail completion or Neck1 protein
phage_S16	11	6427..6852	+	hypothetical protein
phage_S16	12	6821..7024	+	hypothetical protein
phage_S16	13	7028..8488	+	tail sheath
phage_S16	14	8500..8973	+	tail protein
phage_S16	15	8985..9401	+	tail protein XkdN-like
phage_S16	16	9454..9588	-	hypothetical protein
phage_S16	17	9650..10336	+	hypothetical protein
phage_S16	18	10561..10668	-	hypothetical protein
phage_S16	19	10649..10747	+	hypothetical protein
phage_S16	20	10803..10958	+	hypothetical protein
phage_S16	21	10936..11772	+	hypothetical protein
phage_S16	22	11795..11980	+	hypothetical protein
phage_S16	23	12007..12201	+	hypothetical protein
phage_S16	24	12281..12754	+	hypothetical protein
phage_S16	25	12761..13462	+	endolysin
phage_S16	26	13455..14522	+	tail protein
phage_S16	27	14495..14839	+	hypothetical protein
phage_S16	28	14823..15278	+	baseplate wedge subunit
phage_S16	29	15268..15645	+	hypothetical protein
phage_S16	30	15671..16054	+	tail protein
phage_S16	31	16114..16413	+	hypothetical protein
phage_S16	32	16406..16975	+	tail protein
phage_S16	33	16991..18367	+	hypothetical protein
phage_S16	34	18385..18861	+	hypothetical protein
phage_S16	35	18950..19054	+	hypothetical protein
phage_S16	36	19011..19373	+	hypothetical protein
phage_S16	37	19354..19476	+	hypothetical protein
phage_S16	38	19476..19634	+	hypothetical protein
phage_S16	39	19594..19950	+	holin
phage_S16	40	20028..20237	+	hypothetical protein
phage_S16	41	20221..20448	+	hypothetical protein
phage_S16	42	20451..20846	+	hypothetical protein
phage_S16	43	20855..20953	+	hypothetical protein
phage_S16	44	20944..21642	+	endolysin
phage_S16	45	21711..22031	+	hypothetical protein
phage_S16	46	22089..22199	-	hypothetical protein
phage_S16	47	22281..22376	+	hypothetical protein
phage_S16	48	22381..23193	-	integrase
phage_S16	49	23196..23489	-	hypothetical protein
phage_S16	50	23647..23895	-	superinfection exclusion
phage_S16	51	24057..24149	-	hypothetical protein
phage_S16	52	24305..24400	-	hypothetical protein
phage_S16	53	24618..24755	-	hypothetical protein
phage_S16	54	24892..24993	-	hypothetical protein
phage_S16	55	25011..25184	-	hypothetical protein
phage_S16	56	25163..25306	+	hypothetical protein
phage_S16	57	25384..25500	+	hypothetical protein
phage_S16	58	25506..25697	+	DNA binding protein
phage_S16	59	25710..26036	+	anti-repressor Ant
phage_S16	60	26051..26257	+	anti-repressor
phage_S16	61	26334..26477	+	anti-repressor
phage_S16	62	26490..26789	+	hypothetical protein
phage_S16	63	26779..26907	+	hypothetical protein
phage_S16	64	26914..27027	+	hypothetical protein
phage_S16	65	27000..27335	+	hypothetical protein
phage_S16	66	27322..27600	+	hypothetical protein
phage_S16	67	27590..27745	+	hypothetical protein
phage_S16	68	27742..27834	+	hypothetical protein
phage_S16	69	27834..28067	+	Sak4-like ssDNA annealing protein
phage_S16	70	28303..28509	+	Sak4-like ssDNA annealing protein
phage_S16	71	28602..29186	+	HNH endonuclease
phage_S16	72	29161..29469	+	hypothetical protein
phage_S16	73	29628..30518	+	DNA helicase
phage_S16	74	30669..30911	+	single strand DNA binding protein
phage_S16	75	30952..31071	+	hypothetical protein
phage_S16	76	31127..31276	+	DNA primase
phage_S16	77	31386..31475	+	hypothetical protein
phage_S193	1	61..159	+	hypothetical protein
phage_S193	2	179..655	+	Mu Gam-like end protection
phage_S193	3	652..783	+	hypothetical protein
phage_S193	4	773..1015	+	hypothetical protein
phage_S193	5	1057..1155	+	hypothetical protein
phage_S193	6	1121..2389	+	DNA helicase
phage_S193	7	2386..2496	+	hypothetical protein
phage_S193	8	2493..3257	+	Sak4-like ssDNA annealing protein
phage_S193	9	3257..3847	+	single strand DNA binding protein
phage_S193	10	3864..4133	+	hypothetical protein
phage_S193	11	4243..5043	+	DNA polymerase/primase
phage_S193	12	5036..5347	+	DNA binding protein
phage_S193	13	5385..6698	+	DNA helicase
phage_S193	14	6818..7108	+	hypothetical protein
phage_S193	15	7129..7602	+	hypothetical protein
phage_S193	16	7621..7794	+	hypothetical protein
phage_S193	17	7831..8034	+	hypothetical protein
phage_S193	18	8089..8454	+	Holliday junction resolvase
phage_S193	19	8451..8594	+	hypothetical protein
phage_S193	20	8594..8707	+	hypothetical protein
phage_S193	21	8712..9152	+	transcriptional activator
phage_S193	22	9210..9710	+	terminase small subunit
phage_S193	23	9879..10364	+	terminase large subunit
phage_S193	24	10520..11119	+	terminase large subunit
phage_S193	25	11125..12543	+	portal protein
phage_S193	26	12579..13667	+	minor head protein
phage_S193	27	13664..13870	+	hypothetical protein
phage_S193	28	13980..14519	+	head scaffolding protein
phage_S193	29	14534..15610	+	major head protein
phage_S193	30	15628..15999	+	head-tail adaptor
phage_S193	31	15996..16358	+	head-tail adaptor
phage_S193	32	16355..16756	+	tail completion or Neck1 protein
phage_S193	33	16753..17130	+	hypothetical protein
phage_S193	34	17147..17365	+	hypothetical protein
phage_S193	35	17369..18829	+	tail sheath
phage_S193	36	18841..19314	+	tail protein
phage_S193	37	19326..19742	+	tail protein XkdN-like
phage_S193	38	19795..20010	-	hypothetical protein
phage_S193	39	19992..23087	+	tail protein
phage_S193	40	23094..23795	+	endolysin
phage_S193	41	23788..24855	+	tail protein
phage_S193	42	24828..25172	+	hypothetical protein
phage_S193	43	25156..25611	+	baseplate wedge subunit
phage_S193	44	25601..26746	+	tail protein
phage_S193	45	26739..27308	+	tail protein
phage_S193	46	27324..28700	+	hypothetical protein
phage_S193	47	28718..29191	+	hypothetical protein
phage_S193	48	29307..29831	+	hypothetical protein
phage_S193	49	29831..29989	+	hypothetical protein
phage_S193	50	29949..30362	+	holin
phage_S193	51	30382..30591	+	hypothetical protein
phage_S193	52	30575..30802	+	hypothetical protein
phage_S193	53	30805..31200	+	hypothetical protein
phage_S193	54	31209..32384	+	endolysin
phage_S193	55	32417..32533	+	hypothetical protein
phage_S193	56	32630..32725	+	hypothetical protein
phage_S193	57	32717..33838	-	integrase
phage_S193	58	33994..34785	-	superinfection exclusion
phage_S193	59	34838..35239	-	metallo-protease
phage_S193	60	35232..35576	-	hypothetical protein
phage_S193	61	35573..35710	-	hypothetical protein
phage_S193	62	35808..35903	-	hypothetical protein
phage_S193	63	35865..36074	+	hypothetical protein
phage_S193	64	36080..36379	+	hypothetical protein
phage_T280	1	3..137	-	hypothetical protein
phage_T280	2	134..451	-	HTH DNA binding protein
phage_T280	3	463..1176	-	Rha-like transcriptional regulator
phage_T280	4	1173..1427	-	hypothetical protein
phage_T280	5	1395..1511	+	hypothetical protein
phage_T280	6	1613..1972	+	transcriptional repressor
phage_T280	7	1980..2417	+	metallo-protease
phage_T280	8	2484..2984	+	hypothetical protein
phage_T280	9	3065..4171	+	integrase
phage_T280	10	4498..4590	-	hypothetical protein
phage_T280	11	4556..5731	-	endolysin
phage_T280	12	5740..6033	-	hypothetical protein
phage_T280	13	6038..6136	-	hypothetical protein
phage_T280	14	6139..6366	-	hypothetical protein
phage_T280	15	6350..6559	-	hypothetical protein
phage_T280	16	6579..6992	-	holin
phage_T280	17	6952..7134	-	hypothetical protein
phage_T280	18	7134..7805	-	hypothetical protein
phage_T280	19	7806..7904	-	hypothetical protein
phage_T280	20	8016..8888	-	hypothetical protein
phage_T280	21	8909..10423	-	hypothetical protein
phage_T280	22	10420..11094	-	tail protein
phage_T280	23	11087..12232	-	tail protein
phage_T280	24	12222..12677	-	baseplate wedge subunit
phage_T280	25	12661..13005	-	hypothetical protein
phage_T280	26	12978..14045	-	tail protein
phage_T280	27	14038..14733	-	endolysin
phage_T280	28	14746..17697	-	hypothetical protein
phage_T280	29	17759..17893	+	hypothetical protein
phage_T280	30	17946..18362	-	tail protein XkdN-like
phage_T280	31	18374..18847	-	tail protein
phage_T280	32	18859..20319	-	tail sheath
phage_T280	33	20323..20526	-	hypothetical protein
phage_T280	34	20495..20920	-	hypothetical protein
phage_T280	35	20917..21318	-	tail completion or Neck1 protein
phage_T280	36	21315..21677	-	head-tail adaptor
phage_T280	37	21674..22045	-	head-tail adaptor
phage_T280	38	22063..23139	-	major head protein
phage_T280	39	23154..23693	-	head scaffolding protein
phage_T280	40	23791..23967	-	hypothetical protein
phage_T280	41	23964..24989	-	head maturation protease
phage_T280	42	25001..26455	-	portal protein
phage_T280	43	26461..27060	-	terminase large subunit
phage_T280	44	27216..27701	-	terminase large subunit
phage_T280	45	27870..28451	-	terminase small subunit
phage_T280	46	28512..28601	-	hypothetical protein
phage_T280	47	28609..29787	-	DNA methyltransferase
phage_T280	48	29813..29929	-	hypothetical protein
phage_T280	49	29947..30324	-	hypothetical protein
phage_T280	50	30324..30434	-	hypothetical protein
phage_T280	51	30442..30543	-	hypothetical protein
phage_T280	52	30570..30776	-	hypothetical protein
phage_T280	53	30768..30893	+	hypothetical protein
phage_T280	54	30890..31021	+	hypothetical protein
phage_T280	55	31024..31128	+	hypothetical protein
phage_T280	56	31192..31644	-	transcriptional activator
phage_T280	57	31665..31817	-	hypothetical protein
phage_T280	58	31921..32082	-	hypothetical protein
phage_T280	59	32063..32260	-	hypothetical protein
phage_T280	60	32296..32397	-	hypothetical protein
phage_T280	61	32419..32601	-	hypothetical protein
phage_T280	62	32634..32834	-	hypothetical protein
phage_T280	63	32794..33039	-	hypothetical protein
phage_T280	64	33124..33579	-	hypothetical protein
phage_T280	65	33551..34294	-	hypothetical protein
phage_T280	66	34297..35007	-	Sak-like ssDNA annealing protein
phage_T280	67	35000..35257	-	hypothetical protein
phage_T280	68	35257..35583	-	hypothetical protein
phage_T280	69	35654..35809	-	hypothetical protein
phage_T280	70	35824..35925	-	hypothetical protein
