# Supplementary material for: Genomic and functional analysis of stress-responsive prophages in Lactobacillus helveticus
Source: Front Microbiol. 2026 Apr 23;17:1819103. doi: 10.3389/fmicb.2026.1819103 (PMC13149235; doi:10.3389/fmicb.2026.1819103)
Supplement: SUPPLEMENTARY TABLE S3 — set of aligned regulatory proteins identified across Trentingrana and reference phages. [file Table_3.XLSX]

## Sheet: Galaxy64-(InterProScan on 280 (
Phage	Protein Accession	Signature Description	InterPro accession	InterPro description
CR191	QACPPSTM_CDS_0025	HTH_XRE	IPR001387	Cro/C1-type helix-turn-helix domain
CR191	QACPPSTM_CDS_0025	Cro/C1-type HTH domain profile.	IPR001387	Cro/C1-type helix-turn-helix domain
CR191	QACPPSTM_CDS_0025	mbf_short4	IPR001387	Cro/C1-type helix-turn-helix domain
CR191	QACPPSTM_CDS_0025	lambda repressor-like DNA-binding domains	IPR010982	Lambda repressor-like, DNA-binding domain superfamily
CR191	QACPPSTM_CDS_0025	Helix-turn-helix	IPR001387	Cro/C1-type helix-turn-helix domain
CR191	QACPPSTM_CDS_0035	Winged helix DNA-binding domain	IPR036390	Winged helix DNA-binding domain superfamily
CR191	QACPPSTM_CDS_0044	phage_arpU: phage transcriptional regulator, ArpU family	IPR006524	Putative autolysin regulatory protein ArpU-like
CR191	QACPPSTM_CDS_0028	Phage regulatory protein Rha (Phage_pRha)	IPR014054	Bacteriophage regulatory protein, Rha family
CR191	QACPPSTM_CDS_0028	phage_pRha: phage regulatory protein, Rha family	IPR014054	Bacteriophage regulatory protein, Rha family
CR191	QACPPSTM_CDS_0027	lambda repressor-like DNA-binding domains	IPR010982	Lambda repressor-like, DNA-binding domain superfamily
CR191	QACPPSTM_CDS_0027	HTH_XRE	IPR001387	Cro/C1-type helix-turn-helix domain
CR191	QACPPSTM_CDS_0027	Helix-turn-helix	IPR001387	Cro/C1-type helix-turn-helix domain
CR191	QACPPSTM_CDS_0027	mbf_short4	IPR001387	Cro/C1-type helix-turn-helix domain
CR191	QACPPSTM_CDS_0027	Cro/C1-type HTH domain profile.	IPR001387	Cro/C1-type helix-turn-helix domain
CR191	QACPPSTM_CDS_0062	SAP domain	IPR036361	SAP domain superfamily
CV244	GAWYQFTD_CDS_0054	phage_arpU: phage transcriptional regulator, ArpU family	IPR006524	Putative autolysin regulatory protein ArpU-like
CV244	GAWYQFTD_CDS_0026	HTH_XRE	IPR001387	Cro/C1-type helix-turn-helix domain
CV244	GAWYQFTD_CDS_0026	mbf_short4	IPR001387	Cro/C1-type helix-turn-helix domain
CV244	GAWYQFTD_CDS_0026	Cro/C1-type HTH domain profile.	IPR001387	Cro/C1-type helix-turn-helix domain
CV244	GAWYQFTD_CDS_0026	Helix-turn-helix	IPR001387	Cro/C1-type helix-turn-helix domain
CV244	GAWYQFTD_CDS_0033	Phage antirepressor protein KilAC domain	IPR005039	Antirepressor protein, C-terminal
CV244	GAWYQFTD_CDS_0031	AntA/AntB antirepressor	IPR013557	AntA/AntB antirepressor
CV244	GAWYQFTD_CDS_0028	TRACRIPTIONAL REGULATORY PROTEIN-RELATED-RELATED	-	-
CV244	GAWYQFTD_CDS_0028	mbf_short4	IPR001387	Cro/C1-type helix-turn-helix domain
CV244	GAWYQFTD_CDS_0028	HTH_XRE	IPR001387	Cro/C1-type helix-turn-helix domain
CV244	GAWYQFTD_CDS_0028	Helix-turn-helix	IPR001387	Cro/C1-type helix-turn-helix domain
CV244	GAWYQFTD_CDS_0028	Cro/C1-type HTH domain profile.	IPR001387	Cro/C1-type helix-turn-helix domain
P185	LXNDOFAD_CDS_0001	HTH_XRE	IPR001387	Cro/C1-type helix-turn-helix domain
P185	LXNDOFAD_CDS_0001	lambda repressor-like DNA-binding domains	IPR010982	Lambda repressor-like, DNA-binding domain superfamily
P185	LXNDOFAD_CDS_0001	Cro/C1-type HTH domain profile.	IPR001387	Cro/C1-type helix-turn-helix domain
P185	LXNDOFAD_CDS_0004	HTH_XRE	IPR001387	Cro/C1-type helix-turn-helix domain
P185	LXNDOFAD_CDS_0004	lambda repressor-like DNA-binding domains	IPR010982	Lambda repressor-like, DNA-binding domain superfamily
P185	LXNDOFAD_CDS_0004	Cro/C1-type HTH domain profile.	IPR001387	Cro/C1-type helix-turn-helix domain
P185	LXNDOFAD_CDS_0047	SAP domain	IPR036361	SAP domain superfamily
P185	LXNDOFAD_CDS_0056	phage_arpU: phage transcriptional regulator, ArpU family	IPR006524	Putative autolysin regulatory protein ArpU-like
P185	LXNDOFAD_CDS_0080	Phage antirepressor protein KilAC domain	IPR005039	Antirepressor protein, C-terminal
S16	RIDUAMTK_CDS_0050	Host cell surface-exposed lipoprotein	IPR011434	Putative host cell surface-exposed lipoprotein Ltp-like, HTH region
S16	RIDUAMTK_CDS_0050	Host cell surface-exposed lipoprotein	IPR011434	Putative host cell surface-exposed lipoprotein Ltp-like, HTH region
S16	RIDUAMTK_CDS_0058	lambda repressor-like DNA-binding domains	IPR010982	Lambda repressor-like, DNA-binding domain superfamily
S16	RIDUAMTK_CDS_0058	HTH_XRE	IPR001387	Cro/C1-type helix-turn-helix domain
S16	RIDUAMTK_CDS_0058	Helix-turn-helix	IPR001387	Cro/C1-type helix-turn-helix domain
S16	RIDUAMTK_CDS_0061	Phage antirepressor protein KilAC domain	IPR005039	Antirepressor protein, C-terminal
S16	RIDUAMTK_CDS_0007	SAP domain	IPR036361	SAP domain superfamily
S16	RIDUAMTK_CDS_0060	Phage antirepressor protein KilAC domain	IPR005039	Antirepressor protein, C-terminal
S16	RIDUAMTK_CDS_0059	Bro-N domain profile.	IPR003497	BRO N-terminal domain
S16	RIDUAMTK_CDS_0059	BRO family, N-terminal domain	IPR003497	BRO N-terminal domain
S16	RIDUAMTK_CDS_0059	DNA-BINDING PROTEIN-RELATED-RELATED	-	-
S193	HIXRDROX_CDS_0063	Helix-turn-helix	IPR001387	Cro/C1-type helix-turn-helix domain
S193	HIXRDROX_CDS_0063	HTH_XRE	IPR001387	Cro/C1-type helix-turn-helix domain
S193	HIXRDROX_CDS_0063	Cro/C1-type HTH domain profile.	IPR001387	Cro/C1-type helix-turn-helix domain
S193	HIXRDROX_CDS_0063	lambda repressor-like DNA-binding domains	IPR010982	Lambda repressor-like, DNA-binding domain superfamily
S193	HIXRDROX_CDS_0060	HTH_XRE	IPR001387	Cro/C1-type helix-turn-helix domain
S193	HIXRDROX_CDS_0060	lambda repressor-like DNA-binding domains	IPR010982	Lambda repressor-like, DNA-binding domain superfamily
S193	HIXRDROX_CDS_0060	Cro/C1-type HTH domain profile.	IPR001387	Cro/C1-type helix-turn-helix domain
S193	HIXRDROX_CDS_0060	mbf_short4	IPR001387	Cro/C1-type helix-turn-helix domain
S193	HIXRDROX_CDS_0060	Helix-turn-helix	IPR001387	Cro/C1-type helix-turn-helix domain
S193	HIXRDROX_CDS_0012	Cro/C1-type HTH domain profile.	IPR001387	Cro/C1-type helix-turn-helix domain
S193	HIXRDROX_CDS_0012	lambda repressor-like DNA-binding domains	IPR010982	Lambda repressor-like, DNA-binding domain superfamily
S193	HIXRDROX_CDS_0012	mbf_short4	IPR001387	Cro/C1-type helix-turn-helix domain
S193	HIXRDROX_CDS_0012	HTH_XRE	IPR001387	Cro/C1-type helix-turn-helix domain
S193	HIXRDROX_CDS_0012	TRACRIPTIONAL REGULATORY PROTEIN-RELATED-RELATED	-	-
S193	HIXRDROX_CDS_0012	Helix-turn-helix	IPR001387	Cro/C1-type helix-turn-helix domain
S193	HIXRDROX_CDS_0007	Cro/C1-type HTH domain profile.	IPR001387	Cro/C1-type helix-turn-helix domain
S193	HIXRDROX_CDS_0007	HTH_XRE	IPR001387	Cro/C1-type helix-turn-helix domain
S193	HIXRDROX_CDS_0007	lambda repressor-like DNA-binding domains	IPR010982	Lambda repressor-like, DNA-binding domain superfamily
S193	HIXRDROX_CDS_0007	Helix-turn-helix	IPR001387	Cro/C1-type helix-turn-helix domain
S193	HIXRDROX_CDS_0059	IrrE N-terminal-like domain	IPR010359	IrrE N-terminal-like domain
S193	HIXRDROX_CDS_0029	SAP domain	IPR036361	SAP domain superfamily
S193	HIXRDROX_CDS_0021	phage_arpU: phage transcriptional regulator, ArpU family	IPR006524	Putative autolysin regulatory protein ArpU-like
S193	HIXRDROX_CDS_0058	Host cell surface-exposed lipoprotein	IPR011434	Putative host cell surface-exposed lipoprotein Ltp-like, HTH region
S193	HIXRDROX_CDS_0058	Host cell surface-exposed lipoprotein	IPR011434	Putative host cell surface-exposed lipoprotein Ltp-like, HTH region
T280	ZPSOZUEV_CDS_0006	Helix-turn-helix	IPR001387	Cro/C1-type helix-turn-helix domain
T280	ZPSOZUEV_CDS_0006	mbf_short4	IPR001387	Cro/C1-type helix-turn-helix domain
T280	ZPSOZUEV_CDS_0006	TRACRIPTIONAL REGULATORY PROTEIN-RELATED-RELATED	-	-
T280	ZPSOZUEV_CDS_0006	lambda repressor-like DNA-binding domains	IPR010982	Lambda repressor-like, DNA-binding domain superfamily
T280	ZPSOZUEV_CDS_0006	HTH_XRE	IPR001387	Cro/C1-type helix-turn-helix domain
T280	ZPSOZUEV_CDS_0006	Cro/C1-type HTH domain profile.	IPR001387	Cro/C1-type helix-turn-helix domain
T280	ZPSOZUEV_CDS_0065	Winged helix DNA-binding domain	IPR036390	Winged helix DNA-binding domain superfamily
T280	ZPSOZUEV_CDS_0056	phage_arpU: phage transcriptional regulator, ArpU family	IPR006524	Putative autolysin regulatory protein ArpU-like
T280	ZPSOZUEV_CDS_0003	ORF6C domain	IPR018878	ORF6C domain
T280	ZPSOZUEV_CDS_0003	phage_pRha: phage regulatory protein, Rha family	IPR014054	Bacteriophage regulatory protein, Rha family
T280	ZPSOZUEV_CDS_0003	Phage regulatory protein Rha (Phage_pRha)	IPR014054	Bacteriophage regulatory protein, Rha family
T280	ZPSOZUEV_CDS_0004	Cro/C1-type HTH domain profile.	IPR001387	Cro/C1-type helix-turn-helix domain
T280	ZPSOZUEV_CDS_0004	lambda repressor-like DNA-binding domains	IPR010982	Lambda repressor-like, DNA-binding domain superfamily
T280	ZPSOZUEV_CDS_0004	Helix-turn-helix	IPR001387	Cro/C1-type helix-turn-helix domain
T280	ZPSOZUEV_CDS_0004	mbf_short4	IPR001387	Cro/C1-type helix-turn-helix domain
T280	ZPSOZUEV_CDS_0004	HTH_XRE	IPR001387	Cro/C1-type helix-turn-helix domain
T280	ZPSOZUEV_CDS_0038	SAP domain	IPR036361	SAP domain superfamily
phig1e	phig1ep41	phage_arpU: phage transcriptional regulator, ArpU family	IPR006524	Putative autolysin regulatory protein ArpU-like
phig1e	phig1ep05	HTH_XRE	IPR001387	Cro/C1-type helix-turn-helix domain
phig1e	phig1ep05	Cro/C1-type HTH domain profile.	IPR001387	Cro/C1-type helix-turn-helix domain
phig1e	phig1ep05	lambda repressor-like DNA-binding domains	IPR010982	Lambda repressor-like, DNA-binding domain superfamily
phig1e	phig1ep05	Helix-turn-helix	IPR001387	Cro/C1-type helix-turn-helix domain
phig1e	phig1ep05	TRACRIPTIONAL REGULATORY PROTEIN-RELATED-RELATED	-	-
phig1e	phig1ep05	mbf_short4	IPR001387	Cro/C1-type helix-turn-helix domain
phig1e	phig1ep04	Helix-turn-helix	IPR001387	Cro/C1-type helix-turn-helix domain
phig1e	phig1ep04	mbf_short4	IPR001387	Cro/C1-type helix-turn-helix domain
phig1e	phig1ep04	Cro/C1-type HTH domain profile.	IPR001387	Cro/C1-type helix-turn-helix domain
phig1e	phig1ep04	HTH_XRE	IPR001387	Cro/C1-type helix-turn-helix domain
phig1e	phig1ep04	TRACRIPTIONAL REGULATORY PROTEIN-RELATED-RELATED	-	-
phig1e	phig1ep04	lambda repressor-like DNA-binding domains	IPR010982	Lambda repressor-like, DNA-binding domain superfamily
KC5a	orf1	Arm DNA-binding domain	IPR028259	AP2-like integrase, N-terminal domain
KC5a	orf16	Phage antirepressor protein KilAC domain	IPR005039	Antirepressor protein, C-terminal
KC5a	orf5	HTH_XRE	IPR001387	Cro/C1-type helix-turn-helix domain
KC5a	orf5	Cro/C1-type HTH domain profile.	IPR001387	Cro/C1-type helix-turn-helix domain
KC5a	orf5	Helix-turn-helix	IPR001387	Cro/C1-type helix-turn-helix domain
KC5a	orf5	lambda repressor-like DNA-binding domains	IPR010982	Lambda repressor-like, DNA-binding domain superfamily
KC5a	orf5	TRACRIPTIONAL REGULATORY PROTEIN-RELATED-RELATED	-	-
KC5a	orf5	mbf_short4	IPR001387	Cro/C1-type helix-turn-helix domain
KC5a	orf12	Winged helix DNA-binding domain	IPR036390	Winged helix DNA-binding domain superfamily
KC5a	orf12	Helix-turn-helix domain	-	-
KC5a	orf4	Cro/C1-type HTH domain profile.	IPR001387	Cro/C1-type helix-turn-helix domain
KC5a	orf13	HTH_XRE	IPR001387	Cro/C1-type helix-turn-helix domain
KC5a	orf13	mbf_short4	IPR001387	Cro/C1-type helix-turn-helix domain
KC5a	orf13	Helix-turn-helix	IPR001387	Cro/C1-type helix-turn-helix domain
KC5a	orf13	lambda repressor-like DNA-binding domains	IPR010982	Lambda repressor-like, DNA-binding domain superfamily
KC5a	orf13	Cro/C1-type HTH domain profile.	IPR001387	Cro/C1-type helix-turn-helix domain
KC5a	orf13	TRACRIPTIONAL REGULATORY PROTEIN-RELATED-RELATED	-	-
Lj771	LJ771_012	DNA-BINDING PROTEIN-RELATED-RELATED	-	-
Lj771	LJ771_012	AntA/AntB antirepressor	IPR013557	AntA/AntB antirepressor
Lj771	LJ771_012	Phage antirepressor protein KilAC domain	IPR005039	Antirepressor protein, C-terminal
Lj771	LJ771_003	IrrE N-terminal-like domain	IPR010359	IrrE N-terminal-like domain
Lj771	LJ771_005	Helix-turn-helix	IPR001387	Cro/C1-type helix-turn-helix domain
Lj771	LJ771_005	HTH_XRE	IPR001387	Cro/C1-type helix-turn-helix domain
Lj771	LJ771_005	Cro/C1-type HTH domain profile.	IPR001387	Cro/C1-type helix-turn-helix domain
Lj771	LJ771_005	lambda repressor-like DNA-binding domains	IPR010982	Lambda repressor-like, DNA-binding domain superfamily
Lj771	LJ771_005	mbf_short4	IPR001387	Cro/C1-type helix-turn-helix domain
Lj771	LJ771_033	SAP domain	IPR036361	SAP domain superfamily
Lj771	LJ771_004	HTH_XRE	IPR001387	Cro/C1-type helix-turn-helix domain
Lj771	LJ771_004	Helix-turn-helix	IPR001387	Cro/C1-type helix-turn-helix domain
Lj771	LJ771_004	mbf_short4	IPR001387	Cro/C1-type helix-turn-helix domain
Lj771	LJ771_004	Cro/C1-type HTH domain profile.	IPR001387	Cro/C1-type helix-turn-helix domain
Lj771	LJ771_004	TRACRIPTIONAL REGULATORY PROTEIN-RELATED-RELATED	-	-
Lj771	LJ771_004	lambda repressor-like DNA-binding domains	IPR010982	Lambda repressor-like, DNA-binding domain superfamily
Lj771	LJ771_055	SpoVT_AbrB_2_a	IPR007159	SpoVT-AbrB domain
Lj771	LJ771_055	AbrB/MazE/MraZ-like	IPR037914	SpoVT-AbrB domain superfamily
AQ113	BN107_000054	Helix-turn-helix	IPR001387	Cro/C1-type helix-turn-helix domain
AQ113	BN107_000054	lambda repressor-like DNA-binding domains	IPR010982	Lambda repressor-like, DNA-binding domain superfamily
AQ113	BN107_000054	HTH_XRE	IPR001387	Cro/C1-type helix-turn-helix domain
AQ113	BN107_000054	mbf_short4	IPR001387	Cro/C1-type helix-turn-helix domain
AQ113	BN107_000054	Cro/C1-type HTH domain profile.	IPR001387	Cro/C1-type helix-turn-helix domain
AQ113	BN107_000054	TRACRIPTIONAL REGULATORY PROTEIN-RELATED-RELATED	-	-
AQ113	BN107_000044	Bro_N_2	IPR003497	BRO N-terminal domain
AQ113	BN107_000044	Bro-N domain profile.	IPR003497	BRO N-terminal domain
AQ113	BN107_000044	Phage antirepressor protein KilAC domain	IPR005039	Antirepressor protein, C-terminal
AQ113	BN107_000044	BRO family, N-terminal domain	IPR003497	BRO N-terminal domain
AQ113	BN107_000063	phage_arpU: phage transcriptional regulator, ArpU family	IPR006524	Putative autolysin regulatory protein ArpU-like
AQ113	BN107_000009	SAP domain	IPR036361	SAP domain superfamily
AQ113	BN107_000043	Helix-turn-helix	IPR001387	Cro/C1-type helix-turn-helix domain
AQ113	BN107_000043	TRACRIPTIONAL REGULATORY PROTEIN-RELATED-RELATED	-	-
AQ113	BN107_000043	HTH_XRE	IPR001387	Cro/C1-type helix-turn-helix domain
AQ113	BN107_000043	lambda repressor-like DNA-binding domains	IPR010982	Lambda repressor-like, DNA-binding domain superfamily
AQ113	BN107_000043	Cro/C1-type HTH domain profile.	IPR001387	Cro/C1-type helix-turn-helix domain
AQ113	BN107_000043	mbf_short4	IPR001387	Cro/C1-type helix-turn-helix domain
jlb1	jlb1_032	SAP domain	IPR036361	SAP domain superfamily
jlb1	jlb1_003	IrrE N-terminal-like domain	IPR010359	IrrE N-terminal-like domain
jlb1	jlb1_013	DNA-BINDING PROTEIN-RELATED-RELATED	-	-
jlb1	jlb1_013	AntA/AntB antirepressor	IPR013557	AntA/AntB antirepressor
jlb1	jlb1_013	Phage antirepressor protein KilAC domain	IPR005039	Antirepressor protein, C-terminal
jlb1	jlb1_004	Cro/C1-type HTH domain profile.	IPR001387	Cro/C1-type helix-turn-helix domain
jlb1	jlb1_004	Helix-turn-helix	IPR001387	Cro/C1-type helix-turn-helix domain
jlb1	jlb1_004	TRACRIPTIONAL REGULATORY PROTEIN-RELATED-RELATED	-	-
jlb1	jlb1_004	lambda repressor-like DNA-binding domains	IPR010982	Lambda repressor-like, DNA-binding domain superfamily
jlb1	jlb1_004	mbf_short4	IPR001387	Cro/C1-type helix-turn-helix domain
jlb1	jlb1_004	HTH_XRE	IPR001387	Cro/C1-type helix-turn-helix domain
jlb1	jlb1_005	Cro/C1-type HTH domain profile.	IPR001387	Cro/C1-type helix-turn-helix domain
jlb1	jlb1_005	Helix-turn-helix	IPR001387	Cro/C1-type helix-turn-helix domain
jlb1	jlb1_005	HTH_XRE	IPR001387	Cro/C1-type helix-turn-helix domain
jlb1	jlb1_005	TRACRIPTIONAL REGULATORY PROTEIN-RELATED-RELATED	-	-
jlb1	jlb1_005	lambda repressor-like DNA-binding domains	IPR010982	Lambda repressor-like, DNA-binding domain superfamily
jlb1	jlb1_005	mbf_short4	IPR001387	Cro/C1-type helix-turn-helix domain
jlb1	jlb1_011	Winged helix DNA-binding domain	IPR036390	Winged helix DNA-binding domain superfamily
jlb1	jlb1_011	Helix-turn-helix domain	-	-
jlb1	jlb1_012	Cro/C1-type HTH domain profile.	IPR001387	Cro/C1-type helix-turn-helix domain
jlb1	jlb1_012	mbf_short4	IPR001387	Cro/C1-type helix-turn-helix domain
jlb1	jlb1_012	HTH_XRE	IPR001387	Cro/C1-type helix-turn-helix domain
jlb1	jlb1_012	Helix-turn-helix domain	IPR001387	Cro/C1-type helix-turn-helix domain
jlb1	jlb1_012	lambda repressor-like DNA-binding domains	IPR010982	Lambda repressor-like, DNA-binding domain superfamily
Ldl1	VC66_gp69	Bro_N_2	IPR003497	BRO N-terminal domain
Ldl1	VC66_gp69	DNA-BINDING PROTEIN-RELATED-RELATED	-	-
Ldl1	VC66_gp69	BRO family, N-terminal domain	IPR003497	BRO N-terminal domain
Ldl1	VC66_gp69	Phage antirepressor protein KilAC domain	IPR005039	Antirepressor protein, C-terminal
Ldl1	VC66_gp69	Bro-N domain profile.	IPR003497	BRO N-terminal domain
Ldl1	VC66_gp67	Phage regulatory protein Rha (Phage_pRha)	IPR014054	Bacteriophage regulatory protein, Rha family
Ldl1	VC66_gp67	phage_pRha: phage regulatory protein, Rha family	IPR014054	Bacteriophage regulatory protein, Rha family
Ldl1	VC66_gp67	Phage antirepressor protein KilAC domain	IPR005039	Antirepressor protein, C-terminal
Ldl1	VC66_gp36	HTH_XRE	IPR001387	Cro/C1-type helix-turn-helix domain
Ldl1	VC66_gp79	BRO family, N-terminal domain	IPR003497	BRO N-terminal domain
Ldl1	VC66_gp79	Bro-N domain profile.	IPR003497	BRO N-terminal domain
Ldl1	VC66_gp79	DNA-BINDING PROTEIN-RELATED-RELATED	-	-
Ldl1	VC66_gp79	Phage antirepressor protein KilAC domain	IPR005039	Antirepressor protein, C-terminal
Ldl1	VC66_gp79	Bro_N_2	IPR003497	BRO N-terminal domain
Ldl1	VC66_gp76	Phage antirepressor protein KilAC domain	IPR005039	Antirepressor protein, C-terminal
Ldl1	VC66_gp76	DNA-BINDING PROTEIN-RELATED-RELATED	-	-
Ldl1	VC66_gp76	AntA/AntB antirepressor	IPR013557	AntA/AntB antirepressor
Ldl1	VC66_gp77	Bro-N domain profile.	IPR003497	BRO N-terminal domain
Ldl1	VC66_gp77	BRO family, N-terminal domain	IPR003497	BRO N-terminal domain
Ldl1	VC66_gp77	Phage antirepressor protein KilAC domain	IPR005039	Antirepressor protein, C-terminal
LL-Ku	X813_gp33	N-terminal domain of anti-restriction factor ArdC	IPR013610	N-terminal domain of anti-restriction factor ArdC
c5	F368_gp23	Cro/C1-type HTH domain profile.	IPR001387	Cro/C1-type helix-turn-helix domain
c5	F368_gp23	mbf_short4	IPR001387	Cro/C1-type helix-turn-helix domain
c5	F368_gp23	TRACRIPTIONAL REGULATORY PROTEIN-RELATED-RELATED	-	-
c5	F368_gp23	HTH_XRE	IPR001387	Cro/C1-type helix-turn-helix domain
c5	F368_gp23	lambda repressor-like DNA-binding domains	IPR010982	Lambda repressor-like, DNA-binding domain superfamily
c5	F368_gp23	Helix-turn-helix	IPR001387	Cro/C1-type helix-turn-helix domain
c5	F368_gp38	Helix-turn-helix domain	-	-
c5	F368_gp40	Bro_N_2	IPR003497	BRO N-terminal domain
c5	F368_gp40	BRO family, N-terminal domain	IPR003497	BRO N-terminal domain
c5	F368_gp40	Bro-N domain profile.	IPR003497	BRO N-terminal domain
c5	F368_gp40	Phage antirepressor protein KilAC domain	IPR005039	Antirepressor protein, C-terminal
c5	F368_gp40	DNA-BINDING PROTEIN-RELATED-RELATED	-	-
phiLdb	phiLdb_00024	TRACRIPTIONAL REGULATORY PROTEIN-RELATED-RELATED	-	-
phiLdb	phiLdb_00024	Helix-turn-helix	IPR001387	Cro/C1-type helix-turn-helix domain
phiLdb	phiLdb_00024	lambda repressor-like DNA-binding domains	IPR010982	Lambda repressor-like, DNA-binding domain superfamily
phiLdb	phiLdb_00024	HTH_XRE	IPR001387	Cro/C1-type helix-turn-helix domain
phiLdb	phiLdb_00024	Cro/C1-type HTH domain profile.	IPR001387	Cro/C1-type helix-turn-helix domain
phiLdb	phiLdb_00024	mbf_short4	IPR001387	Cro/C1-type helix-turn-helix domain
phiLdb	phiLdb_00041	DNA-BINDING PROTEIN-RELATED-RELATED	-	-
phiLdb	phiLdb_00041	Bro_N_2	IPR003497	BRO N-terminal domain
phiLdb	phiLdb_00041	Bro-N domain profile.	IPR003497	BRO N-terminal domain
phiLdb	phiLdb_00041	Phage antirepressor protein KilAC domain	IPR005039	Antirepressor protein, C-terminal
phiLdb	phiLdb_00041	BRO family, N-terminal domain	IPR003497	BRO N-terminal domain
phiLdb	phiLdb_00038	Helix-turn-helix domain	-	-
JCL1032	F367_gp36	TRACRIPTIONAL REGULATORY PROTEIN-RELATED-RELATED	-	-
JCL1032	F367_gp36	Helix-turn-helix	IPR001387	Cro/C1-type helix-turn-helix domain
JCL1032	F367_gp36	HTH_XRE	IPR001387	Cro/C1-type helix-turn-helix domain
JCL1032	F367_gp36	lambda repressor-like DNA-binding domains	IPR010982	Lambda repressor-like, DNA-binding domain superfamily
JCL1032	F367_gp36	Cro/C1-type HTH domain profile.	IPR001387	Cro/C1-type helix-turn-helix domain
JCL1032	F367_gp36	mbf_short4	IPR001387	Cro/C1-type helix-turn-helix domain
JCL1032	F367_gp37	HTH_XRE	IPR001387	Cro/C1-type helix-turn-helix domain
JCL1032	F367_gp37	lambda repressor-like DNA-binding domains	IPR010982	Lambda repressor-like, DNA-binding domain superfamily
JCL1032	F367_gp37	Cro/C1-type HTH domain profile.	IPR001387	Cro/C1-type helix-turn-helix domain
JCL1032	F367_gp37	Helix-turn-helix	IPR001387	Cro/C1-type helix-turn-helix domain
JCL1032	F367_gp37	mbf_short4	IPR001387	Cro/C1-type helix-turn-helix domain
JCL1032	F367_gp35	IrrE N-terminal-like domain	IPR010359	IrrE N-terminal-like domain
JCL1032	F367_gp38	Phage antirepressor protein KilAC domain	IPR005039	Antirepressor protein, C-terminal
JCL1032	F367_gp38	AntA/AntB antirepressor	IPR013557	AntA/AntB antirepressor
JCL1032	F367_gp38	DNA-BINDING PROTEIN-RELATED-RELATED	-	-
JCL1032	F367_gp64	phage_rinA: phage transcriptional regulator, RinA family	IPR006523	Transcription activator RinA
JCL1032	F367_gp62	Homeodomain-like domain	-	-
LL-H	LPLLH_ORF291	BRO family, N-terminal domain	IPR003497	BRO N-terminal domain
LL-H	LPLLH_ORF291	Bro_N_2	IPR003497	BRO N-terminal domain
LL-H	LPLLH_ORF291	Bro-N domain profile.	IPR003497	BRO N-terminal domain
LL-H	LPLLH_ORF291	Phage antirepressor protein KilAC domain	IPR005039	Antirepressor protein, C-terminal
LL-H	LPLLH_ORF69	Bro-N domain profile.	IPR003497	BRO N-terminal domain
LL-H	LPLLH_ORF69	BRO family, N-terminal domain	IPR003497	BRO N-terminal domain
LL-H	LPLLH_ORF69	Bro_N_2	IPR003497	BRO N-terminal domain
LL-H	LPLLH_ORF209	lambda repressor-like DNA-binding domains	IPR010982	Lambda repressor-like, DNA-binding domain superfamily
LL-H	LPLLH_ORF209	HTH_XRE	IPR001387	Cro/C1-type helix-turn-helix domain
phiJB	phiJB_00016	Pfam	IPR013557	AntA/AntB antirepressor
phiJB	phiJB_00016	Pfam	IPR005039	Antirepressor protein, C-terminal
phiJB	phiJB_00015	CDD	IPR001387	Cro/C1-type helix-turn-helix domain
phiJB	phiJB_00015	ProSiteProfiles	IPR001387	Cro/C1-type helix-turn-helix domain
phiJB	phiJB_00015	SUPERFAMILY	IPR010982	Lambda repressor-like, DNA-binding domain superfamily
phiJB	phiJB_00015	Gene3D	IPR010982	Lambda repressor-like, DNA-binding domain superfamily
phiJB	phiJB_00015	Pfam	IPR001387	Cro/C1-type helix-turn-helix domain
phiJB	phiJB_00015	SMART	IPR001387	Cro/C1-type helix-turn-helix domain
phiJB	phiJB_00029	TIGRFAM	IPR006524	Putative autolysin regulatory protein ArpU-like
phiJB	phiJB_00014	Gene3D	IPR010982	Lambda repressor-like, DNA-binding domain superfamily
phiJB	phiJB_00014	ProSiteProfiles	IPR001387	Cro/C1-type helix-turn-helix domain
phiJB	phiJB_00014	CDD	IPR001387	Cro/C1-type helix-turn-helix domain
phiJB	phiJB_00014	SMART	IPR001387	Cro/C1-type helix-turn-helix domain
phiJB	phiJB_00014	Pfam	IPR001387	Cro/C1-type helix-turn-helix domain
phiJB	phiJB_00014	SUPERFAMILY	IPR010982	Lambda repressor-like, DNA-binding domain superfamily
phiJB	phiJB_00014	CDD	IPR039418	LexA-like
phiJB	phiJB_00014	Pfam	IPR015927	Peptidase S24/S26A/S26B/S26C
phiJB	phiJB_00014	SUPERFAMILY	IPR036286	LexA/Signal peptidase-like superfamily
