# Supplementary material for: Genomic and functional analysis of stress-responsive prophages in Lactobacillus helveticus
Source: Front Microbiol. 2026 Apr 23;17:1819103. doi: 10.3389/fmicb.2026.1819103 (PMC13149235; doi:10.3389/fmicb.2026.1819103)
Supplement: SUPPLEMENTARY TABLE S4 — Linear mixed-effect full model output. [file Table_4.XLSX]

## Sheet: CR191_qPCR_LMM_ANOVA
Gene	Effect	Sum Sq	Mean Sq	NumDF	DenDF	F_value	P_value	Significance
BWS	group	28.7785625000002	4.11122321428574	7	14.000000020062	7.45133927942275	0.000771684495672746	***
TS	group	5.49958333333333	0.785654761904761	7	14.0000000012019	6.4815678739894	0.00154236127364591	**
END	group	16.6833833333336	2.38334047619051	7	15.9999999994018	7.2870173548426	0.000517656496710038	***

## Sheet: CR191_qPCR_LMM_pairwise
Gene	Contrast	Estimate	SE	DF	t_ratio	P_adjusted	Significance
BWS	(MMRS-0.2%LA) - (MMRS-0.2mM)	-1.69333333333333	0.606488722564532	13.9999999999999	-2.79202773329913	0.0366661037344865	*
BWS	(MMRS-0.2%LA) - (MMRS-0.4mM)	-0.346666666666664	0.606488722564532	14	-0.571596228864384	0.662195405505696	ns
BWS	(MMRS-0.2%LA) - (MMRS-0.8%LA)	-0.680000000000002	0.606488722564532	13.9999999999999	-1.12120798738784	0.393488814778601	ns
BWS	(MMRS-0.2%LA) - (MMRS-1/2)	-1.19333333333334	0.606488722564532	14	-1.96761009551396	0.12118489855436	ns
BWS	(MMRS-0.2%LA) - (MMRS-MC)	1.51333333333333	0.606488722564532	14	2.49523738369646	0.0542025221737152	ns
BWS	(MMRS-0.2mM) - (MMRS-0.4mM)	1.34666666666667	0.606488722564532	14	2.22043150443474	0.0810201868556201	ns
BWS	(MMRS-0.2mM) - (MMRS-0.8%LA)	1.01333333333333	0.606488722564532	13.9999999999999	1.67081974591128	0.190670568938768	ns
BWS	(MMRS-0.2mM) - (MMRS-1/2)	0.499999999999996	0.606488722564532	13.9999999999999	0.824417637785168	0.534184748745228	ns
BWS	(MMRS-0.2mM) - (MMRS-MC)	3.20666666666666	0.606488722564532	13.9999999999999	5.28726511699558	0.00160711544877253	**
BWS	(MMRS-0.4mM) - (MMRS-0.8%LA)	-0.333333333333338	0.606488722564532	13.9999999999999	-0.549611758523458	0.662195405505696	ns
BWS	(MMRS-0.4mM) - (MMRS-1/2)	-0.846666666666674	0.606488722564532	14	-1.39601386664957	0.271828471995519	ns
BWS	(MMRS-0.4mM) - (MMRS-MC)	1.85999999999999	0.606488722564532	14	3.06683361256084	0.0292795345531544	*
BWS	(MMRS-0.8%LA) - (MMRS-1/2)	-0.513333333333335	0.606488722564532	13.9999999999999	-0.846402108126116	0.534184748745228	ns
BWS	(MMRS-0.8%LA) - (MMRS-MC)	2.19333333333333	0.606488722564532	13.9999999999999	3.6164453710843	0.0130920698129216	*
BWS	(MMRS-1/2) - (MMRS-MC)	2.70666666666667	0.606488722564532	14	4.46284747921042	0.00375214758987003	**
BWS	65°C - (MMRS-0.2%LA)	-1.58666666666668	0.606488722564532	14	-2.61615197057165	0.047431557239741	*
BWS	65°C - (MMRS-0.2mM)	-3.28000000000002	0.606488722564532	14	-5.40817970387077	0.00160711544877253	**
BWS	65°C - (MMRS-0.4mM)	-1.93333333333335	0.606488722564532	14	-3.18774819943603	0.0263155889628582	*
BWS	65°C - (MMRS-0.8%LA)	-2.26666666666668	0.606488722564532	14	-3.73735995795949	0.0123642178008536	*
BWS	65°C - (MMRS-1/2)	-2.78000000000002	0.606488722564532	14	-4.5837620660856	0.00375214758987003	**
BWS	65°C - (MMRS-MC)	-0.0733333333333516	0.606488722564532	13.9999999999999	-0.120914586875189	0.905476945662125	ns
BWS	65°C - ctrl	-1.78333333333335	0.606488722564532	14	-2.94042290810048	0.0334372193808997	*
BWS	ctrl - (MMRS-0.2%LA)	0.196666666666668	0.606488722564532	14	0.324270937528838	0.8082598444202	ns
BWS	ctrl - (MMRS-0.2mM)	-1.49666666666667	0.606488722564532	13.9999999999999	-2.46775679577029	0.0542025221737152	ns
BWS	ctrl - (MMRS-0.4mM)	-0.149999999999996	0.606488722564532	14	-0.247325291335546	0.838181773751582	ns
BWS	ctrl - (MMRS-0.8%LA)	-0.483333333333334	0.606488722564532	13.9999999999999	-0.796937049859004	0.534184748745228	ns
BWS	ctrl - (MMRS-1/2)	-0.99666666666667	0.606488722564532	14	-1.64333915798512	0.190670568938768	ns
BWS	ctrl - (MMRS-MC)	1.71	0.606488722564532	14	2.8195083212253	0.0366661037344865	*
TS	(MMRS-0.2%LA) - (MMRS-0.2mM)	-0.24	0.284269461895383	13.9999999999999	-0.844269371742521	0.525272048729127	ns
TS	(MMRS-0.2%LA) - (MMRS-0.4mM)	-0.523333333333333	0.284269461895383	13.9999999999999	-1.84097626893856	0.202797168871211	ns
TS	(MMRS-0.2%LA) - (MMRS-0.8%LA)	-0.813333333333335	0.284269461895383	13.9999999999999	-2.86113509312744	0.0391089101404396	*
TS	(MMRS-0.2%LA) - (MMRS-1/2)	-0.436666666666667	0.284269461895383	13.9999999999999	-1.53610121803154	0.274029004808812	ns
TS	(MMRS-0.2%LA) - (MMRS-MC)	0.87	0.284269461895383	13.9999999999999	3.06047647256664	0.0355015077082108	*
TS	(MMRS-0.2mM) - (MMRS-0.4mM)	-0.283333333333334	0.284269461895383	13.9999999999999	-0.996706897196035	0.447763850892234	ns
TS	(MMRS-0.2mM) - (MMRS-0.8%LA)	-0.573333333333335	0.284269461895383	13.9999999999999	-2.01686572138492	0.16114927398789	ns
TS	(MMRS-0.2mM) - (MMRS-1/2)	-0.196666666666668	0.284269461895383	13.9999999999999	-0.691831846289015	0.609129518549011	ns
TS	(MMRS-0.2mM) - (MMRS-MC)	1.11	0.284269461895383	13.9999999999999	3.90474584430916	0.00888643716565394	**
TS	(MMRS-0.4mM) - (MMRS-0.8%LA)	-0.290000000000002	0.284269461895383	13.9999999999999	-1.02015882418889	0.447763850892234	ns
TS	(MMRS-0.4mM) - (MMRS-1/2)	0.0866666666666661	0.284269461895383	13.9999999999999	0.30487505090702	0.823788625381877	ns
TS	(MMRS-0.4mM) - (MMRS-MC)	1.39333333333333	0.284269461895383	13.9999999999999	4.9014527415052	0.00324980306307376	**
TS	(MMRS-0.8%LA) - (MMRS-1/2)	0.376666666666668	0.284269461895383	13.9999999999999	1.32503387509591	0.321035825518766	ns
TS	(MMRS-0.8%LA) - (MMRS-MC)	1.68333333333333	0.284269461895383	13.9999999999999	5.92161156569408	0.0010432682382003	**
TS	(MMRS-1/2) - (MMRS-MC)	1.30666666666667	0.284269461895383	13.9999999999999	4.59657769059818	0.00324980306307376	**
TS	65°C - (MMRS-0.2%LA)	-0.049999999999988	0.284269461895383	13.9999999999999	-0.175889452446317	0.89485882616353	ns
TS	65°C - (MMRS-0.2mM)	-0.289999999999988	0.284269461895383	13.9999999999999	-1.02015882418884	0.447763850892234	ns
TS	65°C - (MMRS-0.4mM)	-0.573333333333321	0.284269461895383	13.9999999999999	-2.01686572138487	0.16114927398789	ns
TS	65°C - (MMRS-0.8%LA)	-0.863333333333323	0.284269461895383	13.9999999999999	-3.03702454557376	0.0355015077082108	*
TS	65°C - (MMRS-1/2)	-0.486666666666655	0.284269461895383	13.9999999999999	-1.71199067047785	0.234661656444442	ns
TS	65°C - (MMRS-MC)	0.820000000000012	0.284269461895383	13.9999999999999	2.88458702012032	0.0391089101404396	*
TS	65°C - ctrl	-0.46999999999999	0.284269461895383	13.9999999999999	-1.65336085299574	0.240994253422175	ns
TS	ctrl - (MMRS-0.2%LA)	0.420000000000002	0.284269461895383	13.9999999999999	1.47747140054942	0.282957677186678	ns
TS	ctrl - (MMRS-0.2mM)	0.180000000000002	0.284269461895383	13.9999999999999	0.633202028806899	0.626276973476311	ns
TS	ctrl - (MMRS-0.4mM)	-0.103333333333332	0.284269461895383	13.9999999999999	-0.363504868389136	0.808257124416261	ns
TS	ctrl - (MMRS-0.8%LA)	-0.393333333333333	0.284269461895383	13.9999999999999	-1.38366369257802	0.309855856886951	ns
TS	ctrl - (MMRS-1/2)	-0.0166666666666657	0.284269461895383	13.9999999999999	-0.058629817482116	0.95407560946952	ns
TS	ctrl - (MMRS-MC)	1.29	0.284269461895383	13.9999999999999	4.53794787311606	0.00324980306307376	**
END	(MMRS-0.2%LA) - (MMRS-0.2mM)	-2.33	0.466952293542332	14	-4.98980309599609	0.00311653040333898	**
END	(MMRS-0.2%LA) - (MMRS-0.4mM)	-0.12	0.466952293542332	14	-0.256985567175764	0.868360142348363	ns
END	(MMRS-0.2%LA) - (MMRS-0.8%LA)	-2.20000000000001	0.466952293542332	14	-4.71140206488902	0.00311653040333898	**
END	(MMRS-0.2%LA) - (MMRS-1/2)	-1.30666666666667	0.466952293542332	14	-2.798287287025	0.0497987093761652	*
END	(MMRS-0.2%LA) - (MMRS-MC)	-1.33333333333333	0.466952293542332	14	-2.85539519084182	0.0497987093761652	*
END	(MMRS-0.2mM) - (MMRS-0.4mM)	2.21	0.466952293542332	14	4.73281752882033	0.00311653040333898	**
END	(MMRS-0.2mM) - (MMRS-0.8%LA)	0.129999999999995	0.466952293542332	14	0.278401031107068	0.868360142348363	ns
END	(MMRS-0.2mM) - (MMRS-1/2)	1.02333333333333	0.466952293542332	14	2.19151580897109	0.0897027898460529	ns
END	(MMRS-0.2mM) - (MMRS-MC)	0.99666666666667	0.466952293542332	14	2.13440790515427	0.0897027898460529	ns
END	(MMRS-0.4mM) - (MMRS-0.8%LA)	-2.08000000000001	0.466952293542332	14	-4.45441649771326	0.00381332839115046	**
END	(MMRS-0.4mM) - (MMRS-1/2)	-1.18666666666667	0.466952293542332	14	-2.54130171984923	0.059845022131507	ns
END	(MMRS-0.4mM) - (MMRS-MC)	-1.21333333333333	0.466952293542332	14	-2.59840962366606	0.0589186113814721	ns
END	(MMRS-0.8%LA) - (MMRS-1/2)	0.893333333333335	0.466952293542332	14	1.91311477786403	0.112601427427436	ns
END	(MMRS-0.8%LA) - (MMRS-MC)	0.866666666666674	0.466952293542332	14	1.8560068740472	0.114271717830983	ns
END	(MMRS-1/2) - (MMRS-MC)	-0.0266666666666613	0.466952293542332	14	-0.0571079038168249	0.955266309315079	ns
END	65°C - (MMRS-0.2%LA)	0.353333333333291	0.466952293542331	14	0.756679725572994	0.587728350679825	ns
END	65°C - (MMRS-0.2mM)	-1.97666666666671	0.466952293542331	14	-4.23312337042311	0.00467625342226757	**
END	65°C - (MMRS-0.4mM)	0.233333333333291	0.466952293542331	14	0.49969415839723	0.760932680699004	ns
END	65°C - (MMRS-0.8%LA)	-1.84666666666672	0.466952293542331	14	-3.95472233931604	0.006712318333289	**
END	65°C - (MMRS-1/2)	-0.953333333333381	0.466952293542331	14	-2.04160756145201	0.094117925593035	ns
END	65°C - (MMRS-MC)	-0.980000000000042	0.466952293542331	13.9999999999999	-2.09871546526883	0.0897027898460529	ns
END	65°C - ctrl	-0.863333333333377	0.466952293542331	14	-1.84886838607018	0.114271717830983	ns
END	ctrl - (MMRS-0.2%LA)	1.21666666666667	0.466952293542332	14	2.60554811164317	0.0589186113814721	ns
END	ctrl - (MMRS-0.2mM)	-1.11333333333333	0.466952293542332	14	-2.38425498435292	0.0733526898886239	ns
END	ctrl - (MMRS-0.4mM)	1.09666666666667	0.466952293542332	14	2.3485625444674	0.0733526898886239	ns
END	ctrl - (MMRS-0.8%LA)	-0.983333333333339	0.466952293542332	14	-2.10585395324586	0.0897027898460529	ns
END	ctrl - (MMRS-1/2)	-0.0900000000000035	0.466952293542332	14	-0.192739175381831	0.881410169614267	ns
END	ctrl - (MMRS-MC)	-0.116666666666665	0.466952293542332	14	-0.249847079198655	0.868360142348363	ns

## Sheet: CR191_LMM_ANOVA
Effect	Sum Sq	Mean Sq	NumDF	DenDF	F_value	P_value	Significance
Condition	0.016026450632413	0.00228949294748757	7	101.998537832481	1.53301813326782	0.164497046744763	ns
ns(Time, df = 4)	6.05965646968593	1.51491411742148	4	101.998538077617	1014.36906145489	3.74912416789179e-81	***
Condition:ns(Time, df = 4)	1.0676870326513	0.0381316797375465	28	101.998538683603	25.532533984771	1.99174181366937e-34	***

## Sheet: CR191_LMM_pairwise_by_time
Contrast	Time	Estimate	SE	DF	t_ratio	P_adjusted	Significance
CR191 - CR191 65°C	0	0.00597319434102374	0.0314478013890495	101.999999999983	0.189939966458313	0.91006433713161	ns
CR191 - (CR191MMRS-1/2)	0	-0.0797017870439355	0.0314478013890494	101.999999999987	-2.53441523806141	0.152508599286242	ns
CR191 - CR1910.2LA	0	-0.00777326880119593	0.0314478013890494	101.999999999985	-0.247180039870854	0.91006433713161	ns
CR191 - CR1910.2mM	0	-0.0320833953834744	0.0314478013890492	101.999999999987	-1.02021107887836	0.868117762129415	ns
CR191 - CR1910.4mM	0	-0.0262553983618805	0.0314478013890493	101.999999999987	-0.8348882021057	0.91006433713161	ns
CR191 - CR1910.8LA	0	-0.0134623976172792	0.0314478013890492	101.999999999987	-0.428087084713244	0.91006433713161	ns
CR191 - CR191MC	0	-0.00291623231571514	0.0314478013890494	101.999999999984	-0.0927324705354637	0.926297995465405	ns
CR191 65°C - (CR191MMRS-1/2)	0	-0.0856749813849593	0.0314478013890495	101.999999999988	-2.72435520451971	0.152508599286242	ns
CR191 65°C - CR1910.2LA	0	-0.0137464631422197	0.0314478013890495	101.999999999988	-0.437120006329165	0.91006433713161	ns
CR191 65°C - CR1910.2mM	0	-0.0380565897244981	0.0314478013890495	101.999999999989	-1.21015104533667	0.801562718418414	ns
CR191 65°C - CR1910.4mM	0	-0.0322285927029042	0.0314478013890494	101.99999999999	-1.02482816856401	0.868117762129415	ns
CR191 65°C - CR1910.8LA	0	-0.0194355919583029	0.0314478013890495	101.999999999989	-0.618027051171552	0.91006433713161	ns
CR191 65°C - CR191MC	0	-0.00888942665673888	0.0314478013890495	101.999999999987	-0.282672436993776	0.91006433713161	ns
(CR191MMRS-1/2) - CR1910.2LA	0	0.0719285182427396	0.0314478013890495	101.999999999989	2.28723519819054	0.169730412643642	ns
(CR191MMRS-1/2) - CR1910.2mM	0	0.0476183916604611	0.0314478013890495	101.99999999999	1.51420415918305	0.532266866279279	ns
(CR191MMRS-1/2) - CR1910.4mM	0	0.053446388682055	0.0314478013890495	101.99999999999	1.69952703595571	0.430582752856835	ns
(CR191MMRS-1/2) - CR1910.8LA	0	0.0662393894266564	0.0314478013890495	101.99999999999	2.10632815334816	0.210726697126127	ns
(CR191MMRS-1/2) - CR191MC	0	0.0767855547282204	0.0314478013890496	101.999999999987	2.44168276752593	0.152508599286242	ns
CR1910.2LA - CR1910.2mM	0	-0.0243101265822785	0.0314478013890495	101.99999999999	-0.7730310390075	0.91006433713161	ns
CR1910.2LA - CR1910.4mM	0	-0.0184821295606846	0.0314478013890495	101.999999999991	-0.587708162234841	0.91006433713161	ns
CR1910.2LA - CR1910.8LA	0	-0.00568912881608325	0.0314478013890495	101.99999999999	-0.180907044842386	0.91006433713161	ns
CR1910.2LA - CR191MC	0	0.00485703648548079	0.0314478013890496	101.999999999987	0.154447569335389	0.91006433713161	ns
CR1910.2mM - CR1910.4mM	0	0.00582799702159388	0.0314478013890495	101.999999999992	0.185322876772659	0.91006433713161	ns
CR1910.2mM - CR1910.8LA	0	0.0186209977661952	0.0314478013890495	101.999999999991	0.592123994165114	0.91006433713161	ns
CR1910.2mM - CR191MC	0	0.0291671630677592	0.0314478013890495	101.999999999989	0.92747860834289	0.905844745625145	ns
CR1910.4mM - CR1910.8LA	0	0.0127930007446013	0.0314478013890495	101.999999999992	0.406801117392454	0.91006433713161	ns
CR1910.4mM - CR191MC	0	0.0233391660461654	0.0314478013890495	101.99999999999	0.742155731570231	0.91006433713161	ns
CR1910.8LA - CR191MC	0	0.010546165301564	0.0314478013890495	101.999999999989	0.335354614177776	0.91006433713161	ns
CR191 - CR191 65°C	1	0.0641116902457188	0.0296614237536949	101.999999999988	2.16145019801123	0.0710768790375339	ns
CR191 - (CR191MMRS-1/2)	1	-0.104742553983618	0.0296614237536949	101.999999999988	-3.53127195961287	0.00454781650098543	**
CR191 - CR1910.2LA	1	-0.00994471332836861	0.0296614237536949	101.999999999989	-0.335274308170383	0.843012866766817	ns
CR191 - CR1910.2mM	1	-0.0179858525688751	0.0296614237536949	101.999999999988	-0.606371855856535	0.679879544002516	ns
CR191 - CR1910.4mM	1	-0.0382691734921809	0.0296614237536949	101.999999999988	-1.29020015390912	0.340390245087063	ns
CR191 - CR1910.8LA	1	-0.00057334326135456	0.0296614237536948	101.999999999989	-0.0193295934178864	0.984615937292522	ns
CR191 - CR191MC	1	-0.0400156986845367	0.0296614237536949	101.999999999987	-1.34908219567687	0.340390245087063	ns
CR191 65°C - (CR191MMRS-1/2)	1	-0.168854244229337	0.0296614237536949	101.999999999993	-5.6927221576241	3.38388064554147e-06	***
CR191 65°C - CR1910.2LA	1	-0.0740564035740875	0.0296614237536949	101.999999999992	-2.49672450618161	0.0439773136787801	*
CR191 65°C - CR1910.2mM	1	-0.0820975428145939	0.0296614237536949	101.999999999992	-2.76782205386776	0.0234603789201169	*
CR191 65°C - CR1910.4mM	1	-0.1023808637379	0.0296614237536949	101.999999999992	-3.45165035192035	0.00454781650098543	**
CR191 65°C - CR1910.8LA	1	-0.0646850335070734	0.0296614237536949	101.999999999992	-2.18077979142911	0.0710768790375339	ns
CR191 65°C - CR191MC	1	-0.104127388930255	0.0296614237536949	101.999999999992	-3.51053239368809	0.00454781650098543	**
(CR191MMRS-1/2) - CR1910.2LA	1	0.0947978406552495	0.0296614237536949	101.999999999992	3.19599765144249	0.00865783706072285	**
(CR191MMRS-1/2) - CR1910.2mM	1	0.086756701414743	0.0296614237536949	101.999999999992	2.92490010375634	0.0169863325872044	*
(CR191MMRS-1/2) - CR1910.4mM	1	0.0664733804914372	0.0296614237536949	101.999999999993	2.24107180570375	0.0710768790375339	ns
(CR191MMRS-1/2) - CR1910.8LA	1	0.104169210722264	0.0296614237536949	101.999999999993	3.51194236619499	0.00454781650098543	**
(CR191MMRS-1/2) - CR191MC	1	0.0647268552990815	0.0296614237536949	101.999999999993	2.18218976393601	0.0710768790375339	ns
CR1910.2LA - CR1910.2mM	1	-0.00804113924050647	0.029661423753695	101.999999999992	-0.271097547686152	0.8473918675176	ns
CR1910.2LA - CR1910.4mM	1	-0.0283244601638122	0.0296614237536949	101.999999999992	-0.954925845738739	0.503812676786425	ns
CR1910.2LA - CR1910.8LA	1	0.00937137006701404	0.0296614237536949	101.999999999993	0.315944714752496	0.843012866766817	ns
CR1910.2LA - CR191MC	1	-0.030070985356168	0.0296614237536949	101.999999999993	-1.01380788750648	0.487002852407405	ns
CR1910.2mM - CR1910.4mM	1	-0.0202833209233058	0.0296614237536949	101.999999999992	-0.683828298052587	0.660845595363695	ns
CR1910.2mM - CR1910.8LA	1	0.0174125093075205	0.029661423753695	101.999999999992	0.587042262438647	0.679879544002516	ns
CR1910.2mM - CR191MC	1	-0.0220298461156616	0.0296614237536949	101.999999999993	-0.74271033982033	0.643109802768503	ns
CR1910.4mM - CR1910.8LA	1	0.0376958302308263	0.0296614237536949	101.999999999993	1.27087056049123	0.340390245087063	ns
CR1910.4mM - CR191MC	1	-0.0017465251923558	0.0296614237536949	101.999999999992	-0.0588820417677433	0.984615937292522	ns
CR1910.8LA - CR191MC	1	-0.0394423554231821	0.0296614237536949	101.999999999993	-1.32975260225898	0.340390245087063	ns
CR191 - CR191 65°C	2	0.23779895755771	0.0249063584266535	102	9.54772084638554	4.57314763001465e-15	***
CR191 - (CR191MMRS-1/2)	2	-0.130263402829483	0.0249063584266535	102	-5.23012640378941	2.53813084339974e-06	***
CR191 - CR1910.2LA	2	-0.0122995160089322	0.0249063584266535	101.999999999998	-0.493830362441499	0.697186249694266	ns
CR191 - CR1910.2mM	2	-0.0206254653760206	0.0249063584266535	101.999999999997	-0.828120475209586	0.521227292031335	ns
CR191 - CR1910.4mM	2	-0.0319154877140698	0.0249063584266535	101.999999999997	-1.28141927323729	0.284132658583671	ns
CR191 - CR1910.8LA	2	0.0630320178704427	0.0249063584266535	101.999999999998	2.53076008907786	0.0212625300877037	*
CR191 - CR191MC	2	0.00162825763216995	0.0249063584266535	102.000000000001	0.065375178670338	0.948003246961866	ns
CR191 65°C - (CR191MMRS-1/2)	2	-0.368062360387193	0.0249063584266534	101.999999999995	-14.777847250175	1.18678668010911e-25	***
CR191 65°C - CR1910.2LA	2	-0.250098473566642	0.0249063584266534	101.999999999994	-10.0415512088271	4.61190430326143e-16	***
CR191 65°C - CR1910.2mM	2	-0.25842442293373	0.0249063584266534	101.999999999993	-10.3758413215952	1.11941072689741e-16	***
CR191 65°C - CR1910.4mM	2	-0.26971444527178	0.0249063584266534	101.999999999993	-10.8291401196229	1.67370781895621e-17	***
CR191 65°C - CR1910.8LA	2	-0.174766939687267	0.0249063584266534	101.999999999993	-7.01696075730772	8.95364152176583e-10	***
CR191 65°C - CR191MC	2	-0.23617069992554	0.0249063584266534	101.999999999995	-9.48234566771525	5.31706063664826e-15	***
(CR191MMRS-1/2) - CR1910.2LA	2	0.117963886820551	0.0249063584266534	101.999999999994	4.73629604134793	1.79500157143875e-05	***
(CR191MMRS-1/2) - CR1910.2mM	2	0.109637937453463	0.0249063584266534	101.999999999993	4.40200592857984	6.17657394575064e-05	***
(CR191MMRS-1/2) - CR1910.4mM	2	0.0983479151154134	0.0249063584266534	101.999999999993	3.94870713055213	0.000311742778608227	***
(CR191MMRS-1/2) - CR1910.8LA	2	0.193295420699926	0.0249063584266534	101.999999999994	7.7608864928673	2.68358423135992e-11	***
(CR191MMRS-1/2) - CR191MC	2	0.131891660461653	0.0249063584266534	101.999999999995	5.29550158245977	2.13228561479362e-06	***
CR1910.2LA - CR1910.2mM	2	-0.00832594936708838	0.0249063584266534	101.999999999993	-0.334290112768088	0.766211722665865	ns
CR1910.2LA - CR1910.4mM	2	-0.0196159717051376	0.0249063584266534	101.999999999992	-0.787588910795796	0.526842614188251	ns
CR1910.2LA - CR1910.8LA	2	0.0753315338793748	0.0249063584266534	101.999999999993	3.02459045151937	0.00551285509117358	**
CR1910.2LA - CR191MC	2	0.0139277736411021	0.0249063584266534	101.999999999994	0.55920554111184	0.673455107927304	ns
CR1910.2mM - CR1910.4mM	2	-0.0112900223380493	0.0249063584266534	101.999999999992	-0.453298798027708	0.701396194279024	ns
CR1910.2mM - CR1910.8LA	2	0.0836574832464632	0.0249063584266534	101.999999999993	3.35888056428746	0.00205602766053821	**
CR1910.2mM - CR191MC	2	0.0222537230081905	0.0249063584266534	101.999999999994	0.893495653879927	0.498260147688014	ns
CR1910.4mM - CR1910.8LA	2	0.0949475055845125	0.0249063584266534	101.999999999993	3.81217936231517	0.000471912281763398	***
CR1910.4mM - CR191MC	2	0.0335437453462398	0.0249063584266534	101.999999999993	1.34679445190764	0.26678294342324	ns
CR1910.8LA - CR191MC	2	-0.0614037602382727	0.0249063584266534	101.999999999995	-2.46538491040753	0.023886746977506	*
CR191 - CR191 65°C	3	0.478201042442296	0.0249063584266535	101.999999999994	19.1999582697144	6.73306031232514e-35	***
CR191 - (CR191MMRS-1/2)	3	-0.102736597170511	0.0249063584266534	101.999999999994	-4.12491442589085	0.000117915242292821	***
CR191 - CR1910.2LA	3	-0.0157004839910619	0.0249063584266534	101.999999999993	-0.630380552712999	0.618164650897091	ns
CR191 - CR1910.2mM	3	-0.0243745346239732	0.0249063584266534	101.999999999993	-0.978647067003134	0.401824178751552	ns
CR191 - CR1910.4mM	3	-0.0270845122859241	0.0249063584266535	101.999999999992	-1.0874537265528	0.355599151135935	ns
CR191 - CR1910.8LA	3	0.123967982129564	0.0249063584266534	101.999999999993	4.97736280856297	4.32579973048311e-06	***
CR191 - CR191MC	3	0.134371742367836	0.0249063584266534	101.999999999994	5.39507783779579	7.80824565033726e-07	***
CR191 65°C - (CR191MMRS-1/2)	3	-0.580937639612807	0.0249063584266534	101.999999999993	-23.3248726956053	3.12834474763342e-41	***
CR191 65°C - CR1910.2LA	3	-0.493901526433358	0.0249063584266534	101.999999999993	-19.8303388224275	6.2169653203084e-36	***
CR191 65°C - CR1910.2mM	3	-0.50257557706627	0.0249063584266534	101.999999999992	-20.1786053367176	2.00657242336058e-36	***
CR191 65°C - CR1910.4mM	3	-0.50528555472822	0.0249063584266534	101.999999999992	-20.2874119962673	1.93814651871287e-36	***
CR191 65°C - CR1910.8LA	3	-0.354233060312733	0.0249063584266534	101.999999999993	-14.2225954611515	2.77756173624017e-25	***
CR191 65°C - CR191MC	3	-0.34382930007446	0.0249063584266534	101.999999999993	-13.8048804319187	1.77846558022903e-24	***
(CR191MMRS-1/2) - CR1910.2LA	3	0.0870361131794489	0.0249063584266534	101.999999999993	3.49453387317786	0.00103759127457208	**
(CR191MMRS-1/2) - CR1910.2mM	3	0.0783620625465376	0.0249063584266534	101.999999999993	3.14626735888772	0.00303482811099385	**
(CR191MMRS-1/2) - CR1910.4mM	3	0.0756520848845867	0.0249063584266534	101.999999999993	3.03746069933805	0.00403938150819789	**
(CR191MMRS-1/2) - CR1910.8LA	3	0.226704579300075	0.0249063584266534	101.999999999993	9.10227723445384	2.45129224874556e-14	***
(CR191MMRS-1/2) - CR191MC	3	0.237108339538347	0.0249063584266534	101.999999999993	9.51999226368666	3.29190532315213e-15	***
CR1910.2LA - CR1910.2mM	3	-0.0086740506329113	0.0249063584266534	101.999999999993	-0.348266514290135	0.755334014251234	ns
CR1910.2LA - CR1910.4mM	3	-0.0113840282948623	0.0249063584266534	101.999999999992	-0.457073173839806	0.726421279514027	ns
CR1910.2LA - CR1910.8LA	3	0.139668466120626	0.0249063584266534	101.999999999993	5.60774336127598	3.28672611884366e-07	***
CR1910.2LA - CR191MC	3	0.150072226358898	0.0249063584266534	101.999999999993	6.0254583905088	5.81931532651157e-08	***
CR1910.2mM - CR1910.4mM	3	-0.00270997766195095	0.0249063584266534	101.999999999992	-0.108806659549671	0.913569604673126	ns
CR1910.2mM - CR1910.8LA	3	0.148342516753537	0.0249063584266534	101.999999999992	5.95600987556611	7.4101252529941e-08	***
CR1910.2mM - CR191MC	3	0.158746276991809	0.0249063584266534	101.999999999993	6.37372490479894	1.37989221738715e-08	***
CR1910.4mM - CR1910.8LA	3	0.151052494415488	0.0249063584266534	101.999999999992	6.06481653511579	5.26760171963019e-08	***
CR1910.4mM - CR191MC	3	0.16145625465376	0.0249063584266534	101.999999999993	6.4825315643486	9.12311201218959e-09	***
CR1910.8LA - CR191MC	3	0.0104037602382725	0.0249063584266534	101.999999999993	0.417715029232816	0.72911298847298	ns
CR191 - CR191 65°C	4	0.651888309754283	0.029661423753695	101.999999999996	21.9776473026881	9.96565338432343e-40	***
CR191 - (CR191MMRS-1/2)	4	-0.0332574460163791	0.029661423753695	101.999999999996	-1.12123565923689	0.390261578738336	ns
CR191 - CR1910.2LA	4	-0.00705528667162852	0.029661423753695	101.999999999995	-0.237860688354504	0.909962254603829	ns
CR191 - CR1910.2mM	4	-0.0110141474311225	0.029661423753695	101.999999999993	-0.371329020568355	0.837978069636759	ns
CR191 - CR1910.4mM	4	-0.0107308265078163	0.029661423753695	101.999999999993	-0.361777189015735	0.837978069636759	ns
CR191 - CR1910.8LA	4	0.145573343261357	0.029661423753695	101.999999999995	4.90783397554282	5.76750870159507e-06	***
CR191 - CR191MC	4	0.275682365351206	0.029661423753695	101.999999999996	9.29430655926835	6.92476259905326e-15	***
CR191 65°C - (CR191MMRS-1/2)	4	-0.685145755770662	0.0296614237536949	101.999999999994	-23.098882961925	7.2211427025135e-41	***
CR191 65°C - CR1910.2LA	4	-0.658943596425912	0.029661423753695	101.999999999994	-22.2155079910426	5.01392153451762e-40	***
CR191 65°C - CR1910.2mM	4	-0.662902457185406	0.029661423753695	101.999999999993	-22.3489763232565	4.17175136678812e-40	***
CR191 65°C - CR1910.4mM	4	-0.6626191362621	0.0296614237536949	101.999999999993	-22.3394244917039	4.17175136678812e-40	***
CR191 65°C - CR1910.8LA	4	-0.506314966492926	0.0296614237536949	101.999999999993	-17.0698133271453	5.40224797216224e-31	***
CR191 65°C - CR191MC	4	-0.376205944403077	0.029661423753695	101.999999999995	-12.6833407434197	4.31239641398824e-22	***
(CR191MMRS-1/2) - CR1910.2LA	4	0.0262021593447505	0.0296614237536949	101.999999999994	0.883374970882391	0.530755454340025	ns
(CR191MMRS-1/2) - CR1910.2mM	4	0.0222432985852565	0.0296614237536949	101.999999999993	0.749906638668539	0.579138207893193	ns
(CR191MMRS-1/2) - CR1910.4mM	4	0.0225266195085627	0.0296614237536949	101.999999999993	0.75945847022116	0.579138207893193	ns
(CR191MMRS-1/2) - CR1910.8LA	4	0.178830789277736	0.0296614237536949	101.999999999993	6.02906963477972	5.72429752695594e-08	***
(CR191MMRS-1/2) - CR191MC	4	0.308939811367585	0.0296614237536949	101.999999999995	10.4155422185053	3.4293628927681e-17	***
CR1910.2LA - CR1910.2mM	4	-0.00395886075949401	0.029661423753695	101.999999999992	-0.133468332213852	0.935018780081078	ns
CR1910.2LA - CR1910.4mM	4	-0.0036755398361878	0.0296614237536949	101.999999999992	-0.123916500661231	0.935018780081078	ns
CR1910.2LA - CR1910.8LA	4	0.152628629932986	0.029661423753695	101.999999999992	5.14569466389733	2.27017353545378e-06	***
CR1910.2LA - CR191MC	4	0.282737652022834	0.0296614237536949	101.999999999994	9.53216724762288	2.25012764975262e-15	***
CR1910.2mM - CR1910.4mM	4	0.000283320923306206	0.0296614237536949	101.999999999992	0.00955183155262102	0.992397514200381	ns
CR1910.2mM - CR1910.8LA	4	0.15658749069248	0.0296614237536949	101.999999999993	5.27916299611118	1.4294767446873e-06	***
CR1910.2mM - CR191MC	4	0.286696512782328	0.029661423753695	101.999999999994	9.66563557983673	1.31633342620173e-15	***
CR1910.4mM - CR1910.8LA	4	0.156304169769173	0.0296614237536949	101.999999999992	5.26961116455856	1.4294767446873e-06	***
CR1910.4mM - CR191MC	4	0.286413191859022	0.0296614237536949	101.999999999993	9.65608374828411	1.31633342620173e-15	***
CR1910.8LA - CR191MC	4	0.130109022089849	0.0296614237536949	101.999999999994	4.38647258372555	4.37265722726526e-05	***
CR191 - CR191 65°C	5	0.652026805658975	0.0314478013890495	101.999999999992	20.7336213299165	6.47092048443211e-37	***
CR191 - (CR191MMRS-1/2)	5	0.011701787043934	0.0314478013890496	101.999999999992	0.372101912600118	0.736907035944811	ns
CR191 - CR1910.2LA	5	0.0297732688011937	0.0314478013890495	101.999999999992	0.946751998108239	0.461336918503019	ns
CR191 - CR1910.2mM	5	0.0250833953834724	0.0314478013890496	101.999999999992	0.79762000125728	0.519757909548182	ns
CR191 - CR1910.4mM	5	0.0522553983618789	0.0314478013890496	101.999999999992	1.66165506184082	0.146856374424243	ns
CR191 - CR1910.8LA	5	0.138462397617277	0.0314478013890495	101.999999999992	4.40292775651691	5.27534495313152e-05	***
CR191 - CR191MC	5	0.316916232315714	0.0314478013890495	101.999999999992	10.0775322381064	1.91951138105374e-16	***
CR191 65°C - (CR191MMRS-1/2)	5	-0.640325018615041	0.0314478013890495	101.999999999992	-20.3615194173164	1.43729319828039e-36	***
CR191 65°C - CR1910.2LA	5	-0.622253536857781	0.0314478013890495	101.999999999992	-19.7868693318083	7.42890634506144e-36	***
CR191 65°C - CR1910.2mM	5	-0.626943410275502	0.0314478013890495	101.999999999992	-19.9360013286592	5.38180256220528e-36	***
CR191 65°C - CR1910.4mM	5	-0.599771407297096	0.0314478013890495	101.999999999992	-19.0719662680757	1.14966045951973e-34	***
CR191 65°C - CR1910.8LA	5	-0.513564408041698	0.0314478013890495	101.999999999992	-16.3306935733996	1.48974684142576e-29	***
CR191 65°C - CR191MC	5	-0.335110573343261	0.0314478013890495	101.999999999992	-10.6560890918101	1.15230841065599e-17	***
(CR191MMRS-1/2) - CR1910.2LA	5	0.0180714817572597	0.0314478013890495	101.999999999992	0.57465008550812	0.634808444809591	ns
(CR191MMRS-1/2) - CR1910.2mM	5	0.0133816083395384	0.0314478013890495	101.999999999992	0.425518088657161	0.722998225792899	ns
(CR191MMRS-1/2) - CR1910.4mM	5	0.0405536113179449	0.0314478013890495	101.999999999992	1.2895531492407	0.280171177728162	ns
(CR191MMRS-1/2) - CR1910.8LA	5	0.126760610573343	0.0314478013890495	101.999999999992	4.03082584391679	0.000200309426054517	***
(CR191MMRS-1/2) - CR191MC	5	0.30521444527178	0.0314478013890495	101.999999999992	9.70543032550627	1.13733891787954e-15	***
CR1910.2LA - CR1910.2mM	5	-0.00468987341772131	0.0314478013890495	101.999999999992	-0.149131996850959	0.881743938861988	ns
CR1910.2LA - CR1910.4mM	5	0.0224821295606852	0.0314478013890495	101.999999999992	0.714903063732579	0.555685708725169	ns
CR1910.2LA - CR1910.8LA	5	0.108689128816084	0.0314478013890495	101.999999999993	3.45617575840867	0.00131766857844129	**
CR1910.2LA - CR191MC	5	0.28714296351452	0.0314478013890495	101.999999999992	9.13078023999815	1.73517792601556e-14	***
CR1910.2mM - CR1910.4mM	5	0.0271720029784065	0.0314478013890495	101.999999999992	0.864035060583538	0.495849401813369	ns
CR1910.2mM - CR1910.8LA	5	0.113379002233805	0.0314478013890495	101.999999999992	3.60530775525963	0.000847569514992688	***
CR1910.2mM - CR191MC	5	0.291832836932241	0.0314478013890495	101.999999999992	9.27991223684911	8.94115354555033e-15	***
CR1910.4mM - CR1910.8LA	5	0.0862069992553984	0.0314478013890495	101.999999999992	2.74127269467609	0.0112436061031095	*
CR1910.4mM - CR191MC	5	0.264660833953835	0.0314478013890495	101.999999999992	8.41587717626557	5.92727656656476e-13	***
CR1910.8LA - CR191MC	5	0.178453834698436	0.0314478013890495	101.999999999993	5.67460448158948	2.82107049105049e-07	***

## Sheet: CV244_qPCR_LMM_ANOVA
Gene	Effect	Sum Sq	Mean Sq	NumDF	DenDF	F_value	P_value	Significance
MHP	group	132.717829166665	18.9596898809521	7	15.9999999997234	10.4776199576976	6.09547732563527e-05	***

## Sheet: CV244_qPCR_LMM_pairwise
Gene	Contrast	Estimate	SE	DF	t_ratio	P_adjusted	Significance
MHP	(MMRS-0.2%LA) - (MMRS-0.2mM)	-3.67	1.09834471415449	14	-3.34139178047138	0.0150772603811035	*
MHP	(MMRS-0.2%LA) - (MMRS-0.4mM)	-1.45333333333333	1.09834471415449	14	-1.32320328454634	0.329675099820268	ns
MHP	(MMRS-0.2%LA) - (MMRS-0.8%LA)	-1.02	1.09834471415449	14	-0.928670195117384	0.491727590986652	ns
MHP	(MMRS-0.2%LA) - (MMRS-1/2)	-0.683333333333335	1.09834471415449	14	-0.622148333330277	0.634485190716109	ns
MHP	(MMRS-0.2%LA) - (MMRS-MC)	1.22666666666667	1.09834471415449	14	1.11683213007581	0.396014318446209	ns
MHP	(MMRS-0.2mM) - (MMRS-0.4mM)	2.21666666666667	1.09834471415449	14	2.01818849592504	0.117890741310969	ns
MHP	(MMRS-0.2mM) - (MMRS-0.8%LA)	2.65	1.09834471415449	14	2.41272158535399	0.0648856013200783	ns
MHP	(MMRS-0.2mM) - (MMRS-1/2)	2.98666666666666	1.09834471415449	14	2.7192434471411	0.0423006514376383	*
MHP	(MMRS-0.2mM) - (MMRS-MC)	4.89666666666667	1.09834471415449	14	4.45822391054719	0.00216318465927642	**
MHP	(MMRS-0.4mM) - (MMRS-0.8%LA)	0.433333333333332	1.09834471415449	14	0.394533089428953	0.752911730362591	ns
MHP	(MMRS-0.4mM) - (MMRS-1/2)	0.769999999999995	1.09834471415449	14	0.701054951216061	0.60231300935866	ns
MHP	(MMRS-0.4mM) - (MMRS-MC)	2.68	1.09834471415449	14	2.44003541462215	0.0648856013200783	ns
MHP	(MMRS-0.8%LA) - (MMRS-1/2)	0.336666666666663	1.09834471415449	14	0.306521861787108	0.792004551744005	ns
MHP	(MMRS-0.8%LA) - (MMRS-MC)	2.24666666666667	1.09834471415449	14	2.0455023251932	0.117890741310969	ns
MHP	(MMRS-1/2) - (MMRS-MC)	1.91	1.09834471415449	14	1.73898046340609	0.181944983710177	ns
MHP	65°C - (MMRS-0.2%LA)	-5.0666666666666	1.09834471415449	14	-4.61300227640003	0.00187781089159359	**
MHP	65°C - (MMRS-0.2mM)	-8.7366666666666	1.09834471415449	14	-7.9543940568714	4.09809075520921e-05	***
MHP	65°C - (MMRS-0.4mM)	-6.51999999999993	1.09834471415449	14	-5.93620556094636	0.00050863509059817	***
MHP	65°C - (MMRS-0.8%LA)	-6.0866666666666	1.09834471415449	14	-5.54167247151741	0.000677793295497012	***
MHP	65°C - (MMRS-1/2)	-5.74999999999994	1.09834471415449	14	-5.2351506097303	0.00088352427684745	***
MHP	65°C - (MMRS-MC)	-3.83999999999994	1.09834471415449	14	-3.49617014632422	0.0124677641802385	*
MHP	65°C - ctrl	-5.2766666666666	1.09834471415449	14	-4.80419908127714	0.00156992585603615	**
MHP	ctrl - (MMRS-0.2%LA)	0.210000000000001	1.09834471415449	14	0.19119680487711	0.851116505425912	ns
MHP	ctrl - (MMRS-0.2mM)	-3.46	1.09834471415449	14	-3.15019497559427	0.0198488950106045	*
MHP	ctrl - (MMRS-0.4mM)	-1.24333333333333	1.09834471415449	14	-1.13200647966923	0.396014318446209	ns
MHP	ctrl - (MMRS-0.8%LA)	-0.809999999999998	1.09834471415449	14	-0.737473390240275	0.602018560949681	ns
MHP	ctrl - (MMRS-1/2)	-0.473333333333334	1.09834471415449	14	-0.430951528453167	0.752911730362591	ns
MHP	ctrl - (MMRS-MC)	1.43666666666667	1.09834471415449	14	1.30802893495292	0.329675099820268	ns

## Sheet: CV244_LMM_ANOVA 
Effect	Sum Sq	Mean Sq	NumDF	DenDF	F_value	P_value	Significance
Condition	0.0149630056264628	0.00213757223235183	7	101.999898544745	2.0985064238533	0.0502348579976287	ns
ns(Time, df = 4)	3.07898069935934	0.769745174839835	4	101.999898794858	755.677478254967	8.03968770238298e-75	***
Condition:ns(Time, df = 4)	0.433791471588797	0.0154925525567427	28	101.99989831652	15.2094140119136	3.33345323968503e-25	***

## Sheet: CV244_LMM_pairwise_by_time
Contrast	Time	Estimate	SE	DF	t_ratio	P_adjusted	Significance
CV244 - CV244 65°C	0	0.00281347728964647	0.0259716491304363	101.999999999944	0.108328788653984	0.934617603163539	ns
CV244 - (CV244MMRS-1/2)	0	-0.0789914370811651	0.0259716491304364	101.999999999947	-3.04144864596196	0.0419023323607719	*
CV244 - CV2440.2LA	0	-0.00842777364110579	0.0259716491304365	101.99999999995	-0.324498979590371	0.892598102977588	ns
CV244 - CV2440.2mM	0	-0.0327390171258414	0.0259716491304365	101.999999999957	-1.26056751195958	0.654393349815828	ns
CV244 - CV2440.4mM	0	-0.027109828741627	0.0259716491304366	101.99999999996	-1.04382392529154	0.725528958569028	ns
CV244 - CV2440.8LA	0	-0.0151533879374569	0.0259716491304366	101.999999999954	-0.583458827021438	0.872468165031029	ns
CV244 - CV244MC	0	-0.00629188384214799	0.0259716491304365	101.999999999939	-0.242259696738874	0.892598102977588	ns
CV244 65°C - (CV244MMRS-1/2)	0	-0.0818049143708115	0.0259716491304369	102.00000000001	-3.14977743461589	0.0419023323607719	*
CV244 65°C - CV2440.2LA	0	-0.0112412509307523	0.0259716491304368	102.00000000001	-0.432827768244349	0.892598102977588	ns
CV244 65°C - CV2440.2mM	0	-0.0355524944154879	0.0259716491304368	102.000000000012	-1.36889630061354	0.60913569741837	ns
CV244 65°C - CV2440.4mM	0	-0.0299233060312735	0.0259716491304368	102.000000000012	-1.15215271394552	0.705464389931332	ns
CV244 65°C - CV2440.8LA	0	-0.0179668652271034	0.0259716491304368	102.00000000001	-0.691787615675415	0.82331497902801	ns
CV244 65°C - CV244MC	0	-0.00910536113179446	0.0259716491304368	102.000000000009	-0.350588485392853	0.892598102977588	ns
(CV244MMRS-1/2) - CV2440.2LA	0	0.0705636634400593	0.0259716491304368	102.00000000001	2.71694966637155	0.0541916427247737	ns
(CV244MMRS-1/2) - CV2440.2mM	0	0.0462524199553236	0.0259716491304368	102.000000000012	1.78088113400235	0.311635031478187	ns
(CV244MMRS-1/2) - CV2440.4mM	0	0.0518816083395381	0.0259716491304368	102.000000000012	1.99762472067038	0.225960657492091	ns
(CV244MMRS-1/2) - CV2440.8LA	0	0.0638380491437082	0.0259716491304369	102.00000000001	2.45798981894048	0.0876795987637039	ns
(CV244MMRS-1/2) - CV244MC	0	0.0726995532390171	0.0259716491304369	102.00000000001	2.79918894922304	0.0541916427247737	ns
CV2440.2LA - CV2440.2mM	0	-0.0243112434847357	0.0259716491304368	102.000000000012	-0.936068532369194	0.756966816411587	ns
CV2440.2LA - CV2440.4mM	0	-0.0186820551005212	0.0259716491304368	102.000000000012	-0.719324945701166	0.82331497902801	ns
CV2440.2LA - CV2440.8LA	0	-0.0067256142963511	0.0259716491304369	102.000000000011	-0.258959847431066	0.892598102977588	ns
CV2440.2LA - CV244MC	0	0.0021358897989578	0.0259716491304369	102.00000000001	0.0822392828514958	0.934617603163539	ns
CV2440.2mM - CV2440.4mM	0	0.00562918838421443	0.0259716491304368	102.000000000014	0.216743586668027	0.892598102977588	ns
CV2440.2mM - CV2440.8LA	0	0.0175856291883846	0.0259716491304369	102.000000000012	0.677108684938127	0.82331497902801	ns
CV2440.2mM - CV244MC	0	0.0264471332836935	0.0259716491304368	102.00000000001	1.01830781522069	0.725528958569028	ns
CV2440.4mM - CV2440.8LA	0	0.0119564408041701	0.0259716491304369	102.000000000013	0.4603650982701	0.892598102977588	ns
CV2440.4mM - CV244MC	0	0.020817944899479	0.0259716491304368	102.000000000011	0.801564228552663	0.82331497902801	ns
CV2440.8LA - CV244MC	0	0.0088615040953089	0.0259716491304368	102.00000000001	0.341199130282562	0.892598102977588	ns
CV244 - CV244 65°C	1	0.150277177959789	0.0244963417604265	102.000000000013	6.13467837073369	7.64940549073326e-08	***
CV244 - (CV244MMRS-1/2)	1	-0.0887023454951626	0.0244963417604265	102.000000000013	-3.62104457729522	0.00138319901619123	**
CV244 - CV2440.2LA	1	0.0037823901712558	0.0244963417604265	102.000000000012	0.154406327616077	0.910097971094769	ns
CV244 - CV2440.2mM	1	-0.0332540953090122	0.0244963417604265	102.000000000012	-1.35751271084623	0.322927400283812	ns
CV244 - CV2440.4mM	1	-0.0277090469099058	0.0244963417604265	102.000000000012	-1.13115040526865	0.377684127864673	ns
CV244 - CV2440.8LA	1	-0.000527550260613185	0.0244963417604265	102.000000000012	-0.0215358793477251	0.982860255558246	ns
CV244 - CV244MC	1	-0.00495048399106742	0.0244963417604265	102.000000000013	-0.202090746425855	0.910097971094769	ns
CV244 65°C - (CV244MMRS-1/2)	1	-0.238979523454951	0.0244963417604264	102.000000000014	-9.75572294802892	7.9212434785108e-15	***
CV244 65°C - CV2440.2LA	1	-0.146494787788533	0.0244963417604264	102.000000000014	-5.98027204311762	1.32746653172533e-07	***
CV244 65°C - CV2440.2mM	1	-0.183531273268801	0.0244963417604264	102.000000000014	-7.49219108157993	3.53825102587481e-10	***
CV244 65°C - CV2440.4mM	1	-0.177986224869695	0.0244963417604264	102.000000000014	-7.26582877600235	7.14278218169555e-10	***
CV244 65°C - CV2440.8LA	1	-0.150804728220402	0.0244963417604264	102.000000000014	-6.15621425008143	7.64940549073326e-08	***
CV244 65°C - CV244MC	1	-0.155227661950856	0.0244963417604264	102.000000000014	-6.33676911715956	4.50758437738508e-08	***
(CV244MMRS-1/2) - CV2440.2LA	1	0.0924847356664185	0.0244963417604264	102.000000000014	3.7754509049113	0.000940101239584071	***
(CV244MMRS-1/2) - CV2440.2mM	1	0.0554482501861504	0.0244963417604264	102.000000000014	2.26353186644899	0.0553982449500642	ns
(CV244MMRS-1/2) - CV2440.4mM	1	0.0609932985852569	0.0244963417604264	102.000000000014	2.48989417202657	0.0335856474508942	*
(CV244MMRS-1/2) - CV2440.8LA	1	0.0881747952345495	0.0244963417604264	102.000000000014	3.5995086979475	0.00138319901619123	**
(CV244MMRS-1/2) - CV244MC	1	0.0837518615040952	0.0244963417604264	102.000000000014	3.41895383086937	0.00230304286088326	**
CV2440.2LA - CV2440.2mM	1	-0.037036485480268	0.0244963417604264	102.000000000014	-1.51191903846231	0.267293183752045	ns
CV2440.2LA - CV2440.4mM	1	-0.0314914370811616	0.0244963417604264	102.000000000014	-1.28555673288473	0.331896974390669	ns
CV2440.2LA - CV2440.8LA	1	-0.00430994043186898	0.0244963417604264	102.000000000014	-0.175942206963802	0.910097971094769	ns
CV2440.2LA - CV244MC	1	-0.00873287416232323	0.0244963417604264	102.000000000014	-0.356497074041932	0.910097971094769	ns
CV2440.2mM - CV2440.4mM	1	0.00554504839910639	0.0244963417604264	102.000000000014	0.226362305577576	0.910097971094769	ns
CV2440.2mM - CV2440.8LA	1	0.032726545048399	0.0244963417604264	102.000000000014	1.33597683149851	0.322927400283812	ns
CV2440.2mM - CV244MC	1	0.0283036113179448	0.0244963417604264	102.000000000014	1.15542196442038	0.377684127864673	ns
CV2440.4mM - CV2440.8LA	1	0.0271814966492926	0.0244963417604264	102.000000000014	1.10961452592093	0.377684127864673	ns
CV2440.4mM - CV244MC	1	0.0227585629188384	0.0244963417604264	102.000000000014	0.929059658842799	0.473402159475764	ns
CV2440.8LA - CV244MC	1	-0.00442293373045424	0.0244963417604264	102.000000000014	-0.18055486707813	0.910097971094769	ns
CV244 - CV244 65°C	2	0.285101079672378	0.020569298125852	102.000000000007	13.8605157029669	2.55854810430628e-24	***
CV244 - (CV244MMRS-1/2)	2	-0.00893577810870892	0.020569298125852	102.000000000007	-0.434423092807345	0.895583950244652	ns
CV244 - CV2440.2LA	2	0.0107916976917378	0.020569298125852	102.000000000007	0.524650750147595	0.895583950244652	ns
CV244 - CV2440.2mM	2	-0.00354262844377983	0.020569298125852	102.000000000009	-0.17222894150809	0.895583950244652	ns
CV244 - CV2440.4mM	2	0.0046762844378283	0.020569298125852	102.000000000008	0.227342926784217	0.895583950244652	ns
CV244 - CV2440.8LA	2	0.0423495904691017	0.020569298125852	102.000000000008	2.05887387163084	0.110866116650179	ns
CV244 - CV244MC	2	0.000310871183919054	0.020569298125852	102.000000000007	0.0151133588524513	0.987971265734601	ns
CV244 65°C - (CV244MMRS-1/2)	2	-0.294036857781087	0.020569298125852	102.000000000014	-14.2949387957742	1.17878499253072e-24	***
CV244 65°C - CV2440.2LA	2	-0.27430938198064	0.020569298125852	102.000000000014	-13.3358649528193	2.02977047581193e-23	***
CV244 65°C - CV2440.2mM	2	-0.288643708116158	0.020569298125852	102.000000000014	-14.032744644475	2.07328341743863e-24	***
CV244 65°C - CV2440.4mM	2	-0.28042479523455	0.020569298125852	102.000000000013	-13.6331727761827	5.72264465984797e-24	***
CV244 65°C - CV2440.8LA	2	-0.242751489203276	0.020569298125852	102.000000000014	-11.801641831336	3.50817594911723e-20	***
CV244 65°C - CV244MC	2	-0.284790208488459	0.020569298125852	102.000000000013	-13.8454023441144	2.55854810430628e-24	***
(CV244MMRS-1/2) - CV2440.2LA	2	0.0197274758004467	0.020569298125852	102.000000000014	0.95907384295494	0.679578842547184	ns
(CV244MMRS-1/2) - CV2440.2mM	2	0.0053931496649291	0.0205692981258519	102.000000000014	0.262194151299255	0.895583950244652	ns
(CV244MMRS-1/2) - CV2440.4mM	2	0.0136120625465372	0.020569298125852	102.000000000014	0.661766019591562	0.891823548513813	ns
(CV244MMRS-1/2) - CV2440.8LA	2	0.0512853685778107	0.0205692981258519	102.000000000014	2.49329696443818	0.0499262807117183	*
(CV244MMRS-1/2) - CV244MC	2	0.00924664929262798	0.020569298125852	102.000000000014	0.449536451659796	0.895583950244652	ns
CV2440.2LA - CV2440.2mM	2	-0.0143343261355176	0.020569298125852	102.000000000014	-0.696879691655686	0.891823548513813	ns
CV2440.2LA - CV2440.4mM	2	-0.00611541325390946	0.020569298125852	102.000000000014	-0.297307823363378	0.895583950244652	ns
CV2440.2LA - CV2440.8LA	2	0.031557892777364	0.0205692981258519	102.000000000014	1.53422312148324	0.275844843304756	ns
CV2440.2LA - CV244MC	2	-0.0104808265078187	0.020569298125852	102.000000000013	-0.509537391295144	0.895583950244652	ns
CV2440.2mM - CV2440.4mM	2	0.00821891288160813	0.020569298125852	102.000000000014	0.399571868292308	0.895583950244652	ns
CV2440.2mM - CV2440.8LA	2	0.0458922189128816	0.0205692981258519	102.000000000014	2.23110281313893	0.0866862524041904	ns
CV2440.2mM - CV244MC	2	0.00385349962769889	0.020569298125852	102.000000000014	0.187342300360542	0.895583950244652	ns
CV2440.4mM - CV2440.8LA	2	0.0376733060312735	0.020569298125852	102.000000000014	1.83153094484662	0.163193121123421	ns
CV2440.4mM - CV244MC	2	-0.00436541325390924	0.020569298125852	102.000000000014	-0.212229567931766	0.895583950244652	ns
CV2440.8LA - CV244MC	2	-0.0420387192851827	0.020569298125852	102.000000000014	-2.04376051277839	0.110866116650179	ns
CV244 - CV244 65°C	3	0.426898920327629	0.020569298125852	102.000000000007	20.7541802212051	5.9620438131202e-37	***
CV244 - (CV244MMRS-1/2)	3	0.0819357781087159	0.020569298125852	102.000000000007	3.9834017479545	0.000446636974254054	***
CV244 - CV2440.2LA	3	0.0172083023082691	0.020569298125852	102.000000000007	0.836601336758364	0.492766422544632	ns
CV244 - CV2440.2mM	3	0.0285426284437865	0.020569298125852	102.000000000007	1.3876325905313	0.252781051495375	ns
CV244 - CV2440.4mM	3	0.0283237155621781	0.020569298125852	102.000000000007	1.3769898899263	0.252781051495375	ns
CV244 - CV2440.8LA	3	0.058650409530905	0.020569298125852	102.000000000007	2.85135687042193	0.0147553333367878	*
CV244 - CV244MC	3	0.0376891288160873	0.020569298125852	102.000000000007	1.83230018766263	0.130338732269033	ns
CV244 65°C - (CV244MMRS-1/2)	3	-0.344963142218913	0.020569298125852	102.000000000014	-16.7707784732507	1.7572132220644e-30	***
CV244 65°C - CV2440.2LA	3	-0.40969061801936	0.020569298125852	102.000000000014	-19.9175788844468	8.70327901282798e-36	***
CV244 65°C - CV2440.2mM	3	-0.398356291883842	0.020569298125852	102.000000000014	-19.3665476306739	4.20745377233713e-35	***
CV244 65°C - CV2440.4mM	3	-0.398575204765451	0.020569298125852	102.000000000014	-19.3771903312788	4.20745377233713e-35	***
CV244 65°C - CV2440.8LA	3	-0.368248510796724	0.020569298125852	102.000000000014	-17.9028233507832	1.39677363660424e-32	***
CV244 65°C - CV244MC	3	-0.389209791511542	0.020569298125852	102.000000000014	-18.9218800335425	2.15856832757223e-34	***
(CV244MMRS-1/2) - CV2440.2LA	3	-0.0647274758004468	0.020569298125852	102.000000000014	-3.14680041119613	0.00673287877176858	**
(CV244MMRS-1/2) - CV2440.2mM	3	-0.0533931496649293	0.020569298125852	102.000000000014	-2.5957691574232	0.0252690347763119	*
(CV244MMRS-1/2) - CV2440.4mM	3	-0.0536120625465377	0.020569298125852	102.000000000014	-2.6064118580282	0.0252690347763119	*
(CV244MMRS-1/2) - CV2440.8LA	3	-0.0232853685778109	0.020569298125852	102.000000000014	-1.13204487753256	0.364377832276898	ns
(CV244MMRS-1/2) - CV244MC	3	-0.0442466492926286	0.020569298125852	102.000000000014	-2.15110156029186	0.0728633840202566	ns
CV2440.2LA - CV2440.2mM	3	0.0113343261355175	0.020569298125852	102.000000000014	0.551031253772933	0.660919979328783	ns
CV2440.2LA - CV2440.4mM	3	0.011115413253909	0.020569298125852	102.000000000014	0.540388553167934	0.660919979328783	ns
CV2440.2LA - CV2440.8LA	3	0.0414421072226359	0.020569298125852	102.000000000014	2.01475553366357	0.0931238701546349	ns
CV2440.2LA - CV244MC	3	0.0204808265078182	0.020569298125852	102.000000000014	0.995698850904273	0.409503491272666	ns
CV2440.2mM - CV2440.4mM	3	-0.000218912881608409	0.0205692981258519	102.000000000014	-0.010642700604999	0.991529302019919	ns
CV2440.2mM - CV2440.8LA	3	0.0301077810871185	0.020569298125852	102.000000000014	1.46372427989064	0.241037702631625	ns
CV2440.2mM - CV244MC	3	0.00914650037230075	0.020569298125852	102.000000000014	0.444667597131339	0.681854033663358	ns
CV2440.4mM - CV2440.8LA	3	0.0303266939687269	0.020569298125852	102.000000000014	1.47436698049564	0.241037702631625	ns
CV2440.4mM - CV244MC	3	0.00936541325390916	0.020569298125852	102.000000000014	0.455310297736338	0.681854033663358	ns
CV2440.8LA - CV244MC	3	-0.0209612807148177	0.020569298125852	102.000000000014	-1.0190566827593	0.409503491272666	ns
CV244 - CV244 65°C	4	0.510722822040209	0.0244963417604264	102.000000000014	20.8489425496698	4.08997495735724e-37	***
CV244 - (CV244MMRS-1/2)	4	0.13870234549516	0.0244963417604264	102.000000000014	5.66216567566151	4.84425534946472e-07	***
CV244 - CV2440.2LA	4	0.035217609828742	0.0244963417604264	102.000000000014	1.43766812910961	0.215024730082663	ns
CV244 - CV2440.2mM	4	0.0632540953090101	0.0244963417604265	102.000000000014	2.58218536986598	0.0224747297372235	*
CV244 - CV2440.4mM	4	0.0557090469099038	0.0244963417604265	102.000000000014	2.27417822035375	0.0412577973156224	*
CV244 - CV2440.8LA	4	0.061527550260611	0.0244963417604265	102.000000000014	2.51170361935463	0.0253560894775287	*
CV244 - CV244MC	4	0.0929504839910654	0.0244963417604264	102.000000000014	3.79446387955061	0.000703358946562799	***
CV244 65°C - (CV244MMRS-1/2)	4	-0.372020476545049	0.0244963417604264	102.000000000013	-15.1867768740083	2.47947127156829e-27	***
CV244 65°C - CV2440.2LA	4	-0.475505212211467	0.0244963417604264	102.000000000013	-19.4112744205602	6.98975421458108e-35	***
CV244 65°C - CV2440.2mM	4	-0.447468726731199	0.0244963417604264	102.000000000013	-18.2667571798039	3.48946935640352e-33	***
CV244 65°C - CV2440.4mM	4	-0.455013775130305	0.0244963417604264	102.000000000013	-18.5747643293161	1.56123674383385e-33	***
CV244 65°C - CV2440.8LA	4	-0.449195271779598	0.0244963417604264	102.000000000013	-18.3372389303152	3.2249026477985e-33	***
CV244 65°C - CV244MC	4	-0.417772338049143	0.0244963417604264	102.000000000013	-17.0544786701192	5.78303908997191e-31	***
(CV244MMRS-1/2) - CV2440.2LA	4	-0.103484735666418	0.0244963417604264	102.000000000013	-4.2244975465519	0.00016236212615155	***
(CV244MMRS-1/2) - CV2440.2mM	4	-0.0754482501861501	0.0244963417604264	102.000000000014	-3.07998030579554	0.0057306079827598	**
(CV244MMRS-1/2) - CV2440.4mM	4	-0.0829932985852564	0.0244963417604264	102.000000000014	-3.38798745530776	0.00254955345334474	**
(CV244MMRS-1/2) - CV2440.8LA	4	-0.0771747952345493	0.0244963417604264	102.000000000013	-3.15046205630689	0.00499239054451663	**
(CV244MMRS-1/2) - CV244MC	4	-0.0457518615040948	0.0244963417604264	102.000000000013	-1.8677017961109	0.100604733010579	ns
CV2440.2LA - CV2440.2mM	4	0.0280364854802682	0.0244963417604264	102.000000000014	1.14451724075636	0.310541698850268	ns
CV2440.2LA - CV2440.4mM	4	0.0204914370811618	0.0244963417604264	102.000000000013	0.836510091244136	0.453402305864594	ns
CV2440.2LA - CV2440.8LA	4	0.026309940431869	0.0244963417604264	102.000000000013	1.07403549024502	0.332897868451107	ns
CV2440.2LA - CV244MC	4	0.0577328741623235	0.0244963417604264	102.000000000013	2.356795750441	0.0356007180816468	*
CV2440.2mM - CV2440.4mM	4	-0.00754504839910632	0.0244963417604264	102.000000000014	-0.308007149512229	0.817066905616118	ns
CV2440.2mM - CV2440.8LA	4	-0.00172654504839912	0.0244963417604264	102.000000000014	-0.0704817505113492	0.94394822859778	ns
CV2440.2mM - CV244MC	4	0.0296963886820553	0.0244963417604264	102.000000000013	1.21227850968464	0.290444406175952	ns
CV2440.4mM - CV2440.8LA	4	0.0058185033507072	0.0244963417604264	102.000000000014	0.23752539900088	0.842826613515574	ns
CV2440.4mM - CV244MC	4	0.0372414370811616	0.0244963417604264	102.000000000013	1.52028565919687	0.193838244202122	ns
CV2440.8LA - CV244MC	4	0.0314229337304544	0.0244963417604264	102.000000000013	1.28276026019599	0.269977825076457	ns
CV244 - CV244 65°C	5	0.44118652271035	0.0259716491304368	102.000000000012	16.9872356004268	4.67925787786221e-30	***
CV244 - (CV244MMRS-1/2)	5	0.186991437081161	0.0259716491304368	102.000000000012	7.1998291730355	3.69330669986845e-10	***
CV244 - CV2440.2LA	5	0.0744277736411017	0.0259716491304369	102.000000000013	2.86573152391304	0.0101070953598466	*
CV244 - CV2440.2mM	5	0.128739017125837	0.0259716491304368	102.000000000013	4.95690575824716	8.00515534553212e-06	***
CV244 - CV2440.4mM	5	0.143109828741623	0.0259716491304368	102.000000000013	5.51023263955575	8.40835089047252e-07	***
CV244 - CV2440.8LA	5	0.121153387937453	0.0259716491304368	102.000000000013	4.66483230729735	2.19344635418748e-05	***
CV244 - CV244MC	5	0.121291883842144	0.0259716491304368	102.000000000012	4.67016488760426	2.19344635418748e-05	***
CV244 65°C - (CV244MMRS-1/2)	5	-0.254195085629188	0.0259716491304369	102.000000000013	-9.78740642739126	9.62828766216112e-16	***
CV244 65°C - CV2440.2LA	5	-0.366758749069248	0.0259716491304369	102.000000000013	-14.1215040765137	1.35318892406788e-24	***
CV244 65°C - CV2440.2mM	5	-0.312447505584512	0.0259716491304369	102.000000000013	-12.0303298421796	1.55988842579438e-20	***
CV244 65°C - CV2440.4mM	5	-0.298076693968727	0.0259716491304369	102.000000000013	-11.477002960871	2.09842819345096e-19	***
CV244 65°C - CV2440.8LA	5	-0.320033134772896	0.0259716491304369	102.000000000013	-12.3224032931294	4.65524272345895e-21	***
CV244 65°C - CV244MC	5	-0.319894638868206	0.0259716491304369	102.000000000013	-12.3170707128225	4.65524272345895e-21	***
(CV244MMRS-1/2) - CV2440.2LA	5	-0.11256366344006	0.0259716491304369	102.000000000013	-4.33409764912245	7.40682174226749e-05	***
(CV244MMRS-1/2) - CV2440.2mM	5	-0.0582524199553238	0.0259716491304369	102.000000000013	-2.24292341478833	0.0421009853059128	*
(CV244MMRS-1/2) - CV2440.4mM	5	-0.0438816083395383	0.0259716491304369	102.000000000013	-1.68959653347974	0.119839489035205	ns
(CV244MMRS-1/2) - CV2440.8LA	5	-0.0658380491437082	0.0259716491304368	102.000000000013	-2.53499686573814	0.0213250201805596	*
(CV244MMRS-1/2) - CV244MC	5	-0.0656995532390172	0.0259716491304369	102.000000000013	-2.52966428543123	0.0213250201805596	*
CV2440.2LA - CV2440.2mM	5	0.0543112434847356	0.0259716491304369	102.000000000013	2.09117423433412	0.0574692018664287	ns
CV2440.2LA - CV2440.4mM	5	0.0686820551005211	0.0259716491304369	102.000000000013	2.6445011156427	0.017685200905101	*
CV2440.2LA - CV2440.8LA	5	0.0467256142963513	0.0259716491304369	102.000000000013	1.79910078338431	0.0999464591910395	ns
CV2440.2LA - CV244MC	5	0.0468641102010423	0.0259716491304369	102.000000000013	1.80443336369122	0.0999464591910395	ns
CV2440.2mM - CV2440.4mM	5	0.0143708116157855	0.0259716491304369	102.000000000014	0.553326881308587	0.651000465701977	ns
CV2440.2mM - CV2440.8LA	5	-0.00758562918838432	0.0259716491304368	102.000000000014	-0.29207345094981	0.803592103953588	ns
CV2440.2mM - CV244MC	5	-0.00744713328369337	0.0259716491304368	102.000000000013	-0.2867408706429	0.803592103953588	ns
CV2440.4mM - CV2440.8LA	5	-0.0219564408041698	0.0259716491304368	102.000000000013	-0.845400332258397	0.469974411913568	ns
CV2440.4mM - CV244MC	5	-0.0218179448994789	0.0259716491304369	102.000000000013	-0.840067751951486	0.469974411913568	ns
CV2440.8LA - CV244MC	5	0.00013849590469095	0.0259716491304369	102.000000000013	0.00533258030691022	0.995755652271603	ns

## Sheet: P185_qPCR_LMM_ANOVA
Gene	Effect	Sum Sq	Mean Sq	NumDF	DenDF	F_value	P_value	Significance
BWS	group	11.2926624999996	1.61323749999994	7	15.9999999996344	24.5733054074628	2.00700728035822e-07	***
TS	group	6.29953333333328	0.899933333333326	7	15.9999999996269	23.0014909478165	3.21022985827693e-07	***
END	group	0.959695833333339	0.137099404761906	7	15.9999999996579	2.98583095670211	0.0331589156367788	*

## Sheet: P185_qPCR_LMM_pairwise
Gene	Contrast	Estimate	SE	DF	t_ratio	P_adjusted	Significance
BWS	(MMRS-0.2%LA) - (MMRS-0.2mM)	0.686666666666666	0.20920484379351	14	3.28226944565596	0.0190793518116475	*
BWS	(MMRS-0.2%LA) - (MMRS-0.4mM)	0.406666666666667	0.20920484379351	14	1.94386831247586	0.144578538265105	ns
BWS	(MMRS-0.2%LA) - (MMRS-0.8%LA)	0.623333333333338	0.20920484379351	14	2.97953585600811	0.0309455788306589	*
BWS	(MMRS-0.2%LA) - (MMRS-1/2)	0.246666666666666	0.20920484379351	14	1.17906766494437	0.380242467522836	ns
BWS	(MMRS-0.2%LA) - (MMRS-MC)	0.533333333333332	0.20920484379351	14	2.54933549177162	0.0648121671012571	ns
BWS	(MMRS-0.2mM) - (MMRS-0.4mM)	-0.279999999999999	0.20920484379351	14	-1.3384011331801	0.314373472453005	ns
BWS	(MMRS-0.2mM) - (MMRS-0.8%LA)	-0.0633333333333281	0.20920484379351	14	-0.302733589647855	0.766544292161473	ns
BWS	(MMRS-0.2mM) - (MMRS-1/2)	-0.44	0.20920484379351	14	-2.10320178071159	0.11633393980555	ns
BWS	(MMRS-0.2mM) - (MMRS-MC)	-0.153333333333334	0.20920484379351	14	-0.732933953884343	0.554974625566178	ns
BWS	(MMRS-0.4mM) - (MMRS-0.8%LA)	0.216666666666671	0.20920484379351	14	1.03566754353224	0.423888077481741	ns
BWS	(MMRS-0.4mM) - (MMRS-1/2)	-0.160000000000001	0.20920484379351	14	-0.764800647531493	0.554974625566178	ns
BWS	(MMRS-0.4mM) - (MMRS-MC)	0.126666666666665	0.20920484379351	14	0.605467179295754	0.621104509883308	ns
BWS	(MMRS-0.8%LA) - (MMRS-1/2)	-0.376666666666672	0.20920484379351	14	-1.80046819106373	0.174278214224431	ns
BWS	(MMRS-0.8%LA) - (MMRS-MC)	-0.0900000000000054	0.20920484379351	14	-0.430200364236487	0.725413653855866	ns
BWS	(MMRS-1/2) - (MMRS-MC)	0.286666666666667	0.20920484379351	14	1.37026782682725	0.314373472453005	ns
BWS	65°C - (MMRS-0.2%LA)	-2.34999999999996	0.20920484379351	14	-11.2330095106186	6.08483034037659e-07	***
BWS	65°C - (MMRS-0.2mM)	-1.66333333333329	0.209204843793509	14	-7.95074006496258	5.88574985916218e-06	***
BWS	65°C - (MMRS-0.4mM)	-1.94333333333329	0.209204843793509	14	-9.28914119814269	1.61701083111972e-06	***
BWS	65°C - (MMRS-0.8%LA)	-1.72666666666662	0.209204843793509	14	-8.25347365461044	4.43660694104847e-06	***
BWS	65°C - (MMRS-1/2)	-2.1033333333333	0.209204843793509	14	-10.0539418456742	8.15625805161469e-07	***
BWS	65°C - (MMRS-MC)	-1.81666666666663	0.209204843793509	14	-8.68367401884693	2.91541594471943e-06	***
BWS	65°C - ctrl	-2.16666666666663	0.209204843793509	14	-10.3566754353221	8.15625805161469e-07	***
BWS	ctrl - (MMRS-0.2%LA)	-0.183333333333331	0.20920484379351	14	-0.876334075296484	0.503537331338129	ns
BWS	ctrl - (MMRS-0.2mM)	0.503333333333335	0.20920484379351	14	2.40593537035948	0.0776870399045099	ns
BWS	ctrl - (MMRS-0.4mM)	0.223333333333336	0.20920484379351	14	1.06753423717938	0.423888077481741	ns
BWS	ctrl - (MMRS-0.8%LA)	0.440000000000007	0.20920484379351	14	2.10320178071162	0.11633393980555	ns
BWS	ctrl - (MMRS-1/2)	0.0633333333333348	0.20920484379351	14	0.302733589647887	0.766544292161473	ns
BWS	ctrl - (MMRS-MC)	0.350000000000001	0.20920484379351	14	1.67300141647513	0.203902092609115	ns
TS	(MMRS-0.2%LA) - (MMRS-0.2mM)	0.150000000000001	0.161503353938342	14	0.928773281434559	0.397109022380309	ns
TS	(MMRS-0.2%LA) - (MMRS-0.4mM)	-0.056666666666662	0.161503353938342	14	-0.35086990631969	0.757980415362783	ns
TS	(MMRS-0.2%LA) - (MMRS-0.8%LA)	0.173333333333335	0.161503353938342	14	1.07324912521327	0.337468174165098	ns
TS	(MMRS-0.2%LA) - (MMRS-1/2)	-0.266666666666666	0.161503353938342	14	-1.65115250032809	0.161269500273831	ns
TS	(MMRS-0.2%LA) - (MMRS-MC)	0.963333333333338	0.161503353938342	14	5.96478840743526	0.000121037123099758	***
TS	(MMRS-0.2mM) - (MMRS-0.4mM)	-0.206666666666663	0.161503353938342	14	-1.27964318775425	0.258382832362634	ns
TS	(MMRS-0.2mM) - (MMRS-0.8%LA)	0.0233333333333334	0.161503353938342	14	0.144475843778709	0.88718393345596	ns
TS	(MMRS-0.2mM) - (MMRS-1/2)	-0.416666666666667	0.161503353938342	14	-2.57992578176265	0.0339306141422487	*
TS	(MMRS-0.2mM) - (MMRS-MC)	0.813333333333337	0.161503353938342	14	5.0360151260007	0.000509497553889198	***
TS	(MMRS-0.4mM) - (MMRS-0.8%LA)	0.229999999999997	0.161503353938342	14	1.42411903153296	0.224405396250489	ns
TS	(MMRS-0.4mM) - (MMRS-1/2)	-0.210000000000004	0.161503353938342	14	-1.3002825940084	0.258382832362634	ns
TS	(MMRS-0.4mM) - (MMRS-MC)	1.02	0.161503353938342	14	6.31565831375495	7.61872044461027e-05	***
TS	(MMRS-0.8%LA) - (MMRS-1/2)	-0.44	0.161503353938342	14	-2.72440162554135	0.0270955934474531	*
TS	(MMRS-0.8%LA) - (MMRS-MC)	0.790000000000004	0.161503353938342	14	4.891539282222	0.000605889170110325	***
TS	(MMRS-1/2) - (MMRS-MC)	1.23	0.161503353938342	14	7.61594090776335	1.6915609591456e-05	***
TS	65°C - (MMRS-0.2%LA)	-1.30333333333332	0.161503353938342	14	-8.07000784535349	1.15470980196705e-05	***
TS	65°C - (MMRS-0.2mM)	-1.15333333333332	0.161503353938342	14	-7.14123456391893	2.80175658524179e-05	***
TS	65°C - (MMRS-0.4mM)	-1.35999999999999	0.161503353938342	14	-8.42087775167318	1.05026875022708e-05	***
TS	65°C - (MMRS-0.8%LA)	-1.12999999999999	0.161503353938342	14	-6.99675872014022	2.93070877800667e-05	***
TS	65°C - (MMRS-1/2)	-1.56999999999999	0.161503353938342	14	-9.72116034568158	3.70853175289248e-06	***
TS	65°C - (MMRS-MC)	-0.339999999999985	0.161503353938342	14	-2.10521943791823	0.0782652470291397	ns
TS	65°C - ctrl	-0.676666666666656	0.161503353938342	14	-4.18979946958247	0.00195651900122065	**
TS	ctrl - (MMRS-0.2%LA)	-0.626666666666668	0.161503353938342	14	-3.88020837577102	0.00333080439037867	**
TS	ctrl - (MMRS-0.2mM)	-0.476666666666666	0.161503353938342	14	-2.95143509433646	0.0196298249446515	*
TS	ctrl - (MMRS-0.4mM)	-0.68333333333333	0.161503353938342	14	-4.23107828209071	0.00195618926333705	**
TS	ctrl - (MMRS-0.8%LA)	-0.453333333333333	0.161503353938342	14	-2.80695925055775	0.0244779242116024	*
TS	ctrl - (MMRS-1/2)	-0.893333333333333	0.161503353938342	14	-5.53136087609911	0.000230124040558277	***
TS	ctrl - (MMRS-MC)	0.336666666666671	0.161503353938342	14	2.08458003166424	0.0782652470291397	ns
END	(MMRS-0.2%LA) - (MMRS-0.2mM)	0.090000000000001	0.174960312960143	14	0.51440237204253	0.846242427283559	ns
END	(MMRS-0.2%LA) - (MMRS-0.4mM)	-0.00999999999999915	0.174960312960143	14	-0.0571558191158312	0.955228820109084	ns
END	(MMRS-0.2%LA) - (MMRS-0.8%LA)	0.326666666666668	0.174960312960143	14	1.86709009111732	0.290392075845579	ns
END	(MMRS-0.2%LA) - (MMRS-1/2)	0.110000000000001	0.174960312960143	14	0.6287140102742	0.846242427283559	ns
END	(MMRS-0.2%LA) - (MMRS-MC)	0.633333333333335	0.174960312960143	14	3.61986854400296	0.0390104342792551	*
END	(MMRS-0.2mM) - (MMRS-0.4mM)	-0.1	0.174960312960143	14	-0.571558191158361	0.846242427283559	ns
END	(MMRS-0.2mM) - (MMRS-0.8%LA)	0.236666666666667	0.174960312960143	14	1.35268771907479	0.502980549044217	ns
END	(MMRS-0.2mM) - (MMRS-1/2)	0.0199999999999996	0.174960312960143	14	0.11431163823167	0.955228820109084	ns
END	(MMRS-0.2mM) - (MMRS-MC)	0.543333333333334	0.174960312960143	14	3.10546617196043	0.0542346657281476	ns
END	(MMRS-0.4mM) - (MMRS-0.8%LA)	0.336666666666667	0.174960312960143	14	1.92424591023315	0.290392075845579	ns
END	(MMRS-0.4mM) - (MMRS-1/2)	0.12	0.174960312960143	14	0.685869829390031	0.846242427283559	ns
END	(MMRS-0.4mM) - (MMRS-MC)	0.643333333333334	0.174960312960143	14	3.67702436311879	0.0390104342792551	*
END	(MMRS-0.8%LA) - (MMRS-1/2)	-0.216666666666667	0.174960312960143	14	-1.23837608084312	0.550527885369383	ns
END	(MMRS-0.8%LA) - (MMRS-MC)	0.306666666666667	0.174960312960143	14	1.75277845288564	0.315778474228662	ns
END	(MMRS-1/2) - (MMRS-MC)	0.523333333333335	0.174960312960143	14	2.99115453372876	0.0544344128538911	ns
END	65°C - (MMRS-0.2%LA)	-0.159999999999985	0.174960312960143	14	-0.914493105853289	0.701754078603752	ns
END	65°C - (MMRS-0.2mM)	-0.0699999999999837	0.174960312960143	14	-0.400090733810759	0.846242427283559	ns
END	65°C - (MMRS-0.4mM)	-0.169999999999984	0.174960312960143	14	-0.971648924969121	0.701754078603752	ns
END	65°C - (MMRS-0.8%LA)	0.166666666666683	0.174960312960143	14	0.952596985264029	0.701754078603752	ns
END	65°C - (MMRS-1/2)	-0.0499999999999841	0.174960312960143	14	-0.285779095579089	0.909104170890515	ns
END	65°C - (MMRS-MC)	0.47333333333335	0.174960312960143	14	2.70537543814967	0.0796876313715707	ns
END	65°C - ctrl	-0.0866666666666494	0.174960312960143	14	-0.495350432337147	0.846242427283559	ns
END	ctrl - (MMRS-0.2%LA)	-0.0733333333333353	0.174960312960143	14	-0.419142673516142	0.846242427283559	ns
END	ctrl - (MMRS-0.2mM)	0.0166666666666657	0.174960312960143	14	0.095259698526388	0.955228820109084	ns
END	ctrl - (MMRS-0.4mM)	-0.0833333333333345	0.174960312960143	14	-0.476298492631973	0.846242427283559	ns
END	ctrl - (MMRS-0.8%LA)	0.253333333333333	0.174960312960143	14	1.44794741760118	0.475033246113853	ns
END	ctrl - (MMRS-1/2)	0.0366666666666653	0.174960312960143	14	0.209571336758058	0.937463808530234	ns
END	ctrl - (MMRS-MC)	0.56	0.174960312960143	14	3.20072587048682	0.0542346657281476	ns

[truncated: 14 more sheets: P185_LMMspline_ANOVA, P185_LMMspline_pairwise_by_time, S16_qPCR_LMM_ANOVA, S16_qPCR_LMM_pairwise, S16_LMMspline_ANOVA, S16_LMMspline_pairwise_by_time, S193_qPCR_LMM_ANOVA, S193_qPCR_LMM_pairwise, S193_LMMspline_ANOVA, S193_LMMspline_pairwise_by_time, T280_qPCR_LMM_ANOVA, T280_qPCR_LMM_pairwise, T280_LMMspline_ANOVA, T280_LMMspline_pairwise_by_time]
