# Supplementary material for: Genomic and functional analysis of stress-responsive prophages in Lactobacillus helveticus
Source: Front Microbiol. 2026 Apr 23;17:1819103. doi: 10.3389/fmicb.2026.1819103 (PMC13149235; doi:10.3389/fmicb.2026.1819103)
Supplement: SUPPLEMENTARY TABLE S5 — Linear mixed-effect full model output. [file Table_5.XLSX]

## Sheet: CR191_qPCR_LMM_emmeans
Gene	group	Estimated_mean_DeltaCq	SE	DF	Lower_CL	Upper_CL
BWS	65	21.1333333333333	0.529103015978973	8.77306637473992	19.9316829822797	22.3349836843869
BWS	ctrl	22.9166666666667	0.529103015978971	8.77306637473988	21.7150163156131	24.1183170177202
BWS	MMRS-0.2%LA	22.72	0.529103015978971	8.77306637473988	21.5183496489464	23.9216503510536
BWS	MMRS-0.2mM	24.4133333333333	0.529103015978971	8.77306637473987	23.2116829822798	25.6149836843869
BWS	MMRS-0.4mM	23.0666666666667	0.529103015978971	8.77306637473989	21.8650163156131	24.2683170177202
BWS	MMRS-0.8%LA	23.4	0.529103015978971	8.77306637473988	22.1983496489464	24.6016503510536
BWS	MMRS-1/2	23.9133333333333	0.529103015978971	8.77306637473988	22.7116829822798	25.1149836843869
BWS	MMRS-MC	21.2066666666667	0.529103015978971	8.77306637473989	20.0050163156131	22.4083170177202
TS	65	16.43	0.209731971824841	15.2898955615858	15.9837039633959	16.8762960366041
TS	ctrl	16.9	0.209731971824841	15.2898955615858	16.4537039633959	17.3462960366041
TS	MMRS-0.2%LA	16.48	0.209731971824841	15.2898955615858	16.0337039633959	16.9262960366041
TS	MMRS-0.2mM	16.72	0.209731971824841	15.2898955615857	16.2737039633959	17.1662960366041
TS	MMRS-0.4mM	17.0033333333333	0.209731971824841	15.2898955615857	16.5570372967292	17.4496293699374
TS	MMRS-0.8%LA	17.2933333333333	0.209731971824841	15.2898955615858	16.8470372967292	17.7396293699374
TS	MMRS-1/2	16.9166666666667	0.209731971824841	15.2898955615858	16.4703706300626	17.3629627032708
TS	MMRS-MC	15.61	0.209731971824841	15.2898955615858	15.1637039633959	16.0562960366041
END	65	22.8233333333333	0.330185133254393	15.9999999999999	22.1233721196232	23.5232945470434
END	ctrl	23.6866666666667	0.330185133254394	16	22.9867054529566	24.3866278803767
END	MMRS-0.2%LA	22.47	0.330185133254394	16.0000000000001	21.7700387862899	23.1699612137101
END	MMRS-0.2mM	24.8	0.330185133254394	16	24.1000387862899	25.4999612137101
END	MMRS-0.4mM	22.59	0.330185133254394	16	21.8900387862899	23.2899612137101
END	MMRS-0.8%LA	24.67	0.330185133254394	16	23.9700387862899	25.3699612137101
END	MMRS-1/2	23.7766666666667	0.330185133254394	16	23.0767054529566	24.4766278803767
END	MMRS-MC	23.8033333333333	0.330185133254394	16	23.1033721196233	24.5032945470434

## Sheet: CR191_qPCR_DeltaCq_summary
Gene	group	N	Mean_DeltaCq	SD_DeltaCq	SE_DeltaCq
BWS	65	3	21.1333333333333	0.265581123827226	0.153333333333332
BWS	ctrl	3	22.9166666666667	0.040414518843274	0.0233333333333334
BWS	MMRS-0.2%LA	3	22.72	0.155884572681197	0.0899999999999987
BWS	MMRS-0.2mM	3	24.4133333333333	2.03227294754748	1.17333333333333
BWS	MMRS-0.4mM	3	23.0666666666667	0.127017059221717	0.073333333333333
BWS	MMRS-0.8%LA	3	23.4	0.762102355330306	0.44
BWS	MMRS-1/2	3	23.9133333333333	0.421465696508427	0.243333333333334
BWS	MMRS-MC	3	21.2066666666667	1.31058511106045	0.756666666666666
TS	65	3	16.43	0.103923048454132	0.0599999999999999
TS	ctrl	3	16.9	0.519615242270662	0.3
TS	MMRS-0.2%LA	3	16.48	0.675499814951861	0.389999999999999
TS	MMRS-0.2mM	3	16.72	0.0346410161513768	0.0199999999999996
TS	MMRS-0.4mM	3	17.0033333333333	0.0635085296108585	0.0366666666666665
TS	MMRS-0.8%LA	3	17.2933333333333	0.0230940107675845	0.013333333333333
TS	MMRS-1/2	3	16.9166666666667	0.392598183048947	0.226666666666668
TS	MMRS-MC	3	15.61	0.398371685740842	0.23
END	65	3	22.8233333333333	0.652405804184277	0.376666666666666
END	ctrl	3	23.6866666666667	0.577350269189626	0.333333333333333
END	MMRS-0.2%LA	3	22.47	0.571576766497726	0.329999999999998
END	MMRS-0.2mM	3	24.8	0.0692820323027557	0.0400000000000003
END	MMRS-0.4mM	3	22.59	0.484974226119288	0.280000000000001
END	MMRS-0.8%LA	3	24.67	0.58889727457342	0.340000000000001
END	MMRS-1/2	3	23.7766666666667	0.929533933395295	0.536666666666665
END	MMRS-MC	3	23.8033333333333	0.282901631902916	0.163333333333333

## Sheet: CR191_qPCR_DeltaDeltaCq_FoldCha
Gene	group	N	Mean_DeltaDeltaCq	SD_DeltaDeltaCq	Mean_FoldChange	SD_FoldChange
BWS	65	3	-1.78333333333333	0.265581123827226	3.47981738164934	0.603418522927598
BWS	MMRS-0.2%LA	3	-0.196666666666663	0.155884572681197	1.15041890660744	0.120203863852301
BWS	MMRS-0.2mM	3	1.49666666666667	2.03227294754748	0.556037196410686	0.421206962721737
BWS	MMRS-0.4mM	3	0.15	0.127017059221717	0.903620071489312	0.0814688327501356
BWS	MMRS-0.8%LA	3	0.483333333333337	0.762102355330306	0.776501221888066	0.335860256682039
BWS	MMRS-1/2	3	0.996666666666671	0.421465696508427	0.514708039339099	0.136006307272289
BWS	MMRS-MC	3	-1.71	1.31058511106045	4.06711680057072	2.52972034004658
BWS	ctrl	3	0	0.040414518843274	1.00026300738854	0.028243433407094
END	65	3	-0.863333333333338	0.652405804184277	1.95635467303792	0.961549751990003
END	MMRS-0.2%LA	3	-1.21666666666667	0.571576766497726	2.43789808087542	0.837473599905649
END	MMRS-0.2mM	3	1.11333333333333	0.0692820323027557	0.462576937579574	0.0218979741597303
END	MMRS-0.4mM	3	-1.09666666666667	0.484974226119288	2.21465711935404	0.661678148180889
END	MMRS-0.8%LA	3	0.983333333333333	0.58889727457342	0.53653300364419	0.237156603347674
END	MMRS-1/2	3	0.0899999999999963	0.929533933395295	1.05741836983328	0.529088360139339
END	MMRS-MC	3	0.116666666666662	0.282901631902916	0.933728287463919	0.171728382190996
END	ctrl	3	-1.1842378929335e-15	0.577350269189626	1.0582673679788	0.458243212332868
TS	65	3	-0.470000000000001	0.103923048454132	1.38747300612142	0.0977849884443986
TS	MMRS-0.2%LA	3	-0.420000000000003	0.675499814951861	1.42852915497488	0.562366218539947
TS	MMRS-0.2mM	3	-0.180000000000003	0.0346410161513768	1.13310060862356	0.0270160892024311
TS	MMRS-0.4mM	3	0.103333333333331	0.0635085296108585	0.931486202740418	0.0415121438444908
TS	MMRS-0.8%LA	3	0.393333333333332	0.0230940107675845	0.761433268535161	0.0121318417650984
TS	MMRS-1/2	3	0.0166666666666633	0.392598183048947	1.01178032185728	0.250987779483342
TS	MMRS-MC	3	-1.29	0.398371685740842	2.51114956812645	0.738231311544118
TS	ctrl	3	-1.1842378929335e-15	0.519615242270662	1.04068092735876	0.329892434714706

## Sheet: CR191_qPCR_2negDeltaCq_summary
Gene	group	N	Mean_2negDeltaCq	SD_2negDeltaCq	SE_2negDeltaCq
BWS	65	3	4.39493428584037e-07	7.62104577415692e-08	4.40001282921596e-08
BWS	ctrl	3	1.26331060049653e-07	3.56708471212514e-09	2.05945731876765e-09
BWS	MMRS-0.2%LA	3	1.45295426202268e-07	1.51814886988286e-08	8.76503658696793e-09
BWS	MMRS-0.2mM	3	7.02262984142463e-08	5.31975307572904e-08	3.0713608702945e-08
BWS	MMRS-0.4mM	3	1.14125265725283e-07	1.02893378304599e-08	5.94055196619904e-09
BWS	MMRS-0.8%LA	3	9.80704292434819e-08	4.24184258957697e-08	2.44902896095228e-08
BWS	MMRS-1/2	3	6.50065150320302e-08	1.71773032134867e-08	9.91732063425837e-09
BWS	MMRS-MC	3	5.13668078262012e-07	3.19498221794295e-07	1.84462384358543e-07
TS	65	3	1.13453426204406e-05	7.99586148446077e-07	4.61641278045639e-07
TS	ctrl	3	8.50962982872603e-06	2.69752469649282e-06	1.5574166096658e-06
TS	MMRS-0.2%LA	3	1.16810580349844e-05	4.59845878034973e-06	2.65492141469232e-06
TS	MMRS-0.2mM	3	9.26534395375408e-06	2.20910091161185e-07	1.27542500598615e-07
TS	MMRS-0.4mM	3	7.61674646618561e-06	3.39444077648274e-07	1.95978129605055e-07
TS	MMRS-0.8%LA	3	6.22622658316235e-06	9.92018589441064e-08	5.72742199654911e-08
TS	MMRS-1/2	3	8.27331008058973e-06	2.05232270409513e-06	1.1849090656733e-06
TS	MMRS-MC	3	2.05336263090317e-05	6.03650458470418e-06	3.48517754694337e-06
END	65	3	1.44894008742973e-07	7.12155112218462e-08	4.11162945744097e-08
END	ctrl	3	7.83787333562658e-08	3.39389871014865e-08	1.95946833390664e-08
END	MMRS-0.2%LA	3	1.80558684329114e-07	6.20260266602417e-08	3.58107431890534e-08
END	MMRS-0.2mM	3	3.42599569299332e-08	1.62183539778417e-09	9.36367103491952e-10
END	MMRS-0.4mM	3	1.64024730503533e-07	4.90060420581507e-08	2.82936515741915e-08
END	MMRS-0.8%LA	3	3.97373844284564e-08	1.75645916522652e-08	1.01409217186411e-08
END	MMRS-1/2	3	7.83158537841643e-08	3.91860098459503e-08	2.26240533330267e-08
END	MMRS-MC	3	6.9154962805017e-08	1.27187641655796e-08	7.34318191475674e-09

## Sheet: CR191_LMMspline_emmeans
Condition	Time	Estimated_mean_OD	SE	DF	Lower_CL	Upper_CL
CR191	0	0.269160709853558	0.0222381376433543	103.981185247548	0.22506155447443	0.313259865232685
CR191 65C	0	0.263187515512534	0.0222381376433543	103.981185247545	0.219088360133406	0.307286670891662
CR191-1/2	0	0.348862496897493	0.0222381376433543	103.981185247545	0.304763341518365	0.392961652276621
CR1910.2LA	0	0.276933978654754	0.0222381376433543	103.981185247546	0.232834823275626	0.321033134033882
CR1910.2mM	0	0.301244105237032	0.0222381376433544	103.981185247548	0.257144949857904	0.34534326061616
CR1910.4mM	0	0.295416108215438	0.0222381376433543	103.981185247549	0.25131695283631	0.339515263594566
CR1910.8LA	0	0.282623107470837	0.0222381376433543	103.981185247548	0.238523952091709	0.326722262849965
CR191MC	0	0.272076942169273	0.0222381376433544	103.981185247544	0.227977786790145	0.316176097548401
CR191	1	0.332941486721271	0.0209750492082939	103.890314825505	0.291346660170919	0.374536313271623
CR191 65C	1	0.268829796475552	0.0209750492082939	103.890314825509	0.227234969925201	0.310424623025904
CR191-1/2	1	0.437684040704889	0.0209750492082939	103.890314825509	0.396089214154538	0.479278867255241
CR1910.2LA	1	0.34288620004964	0.0209750492082939	103.890314825509	0.301291373499288	0.384481026599992
CR1910.2mM	1	0.350927339290146	0.0209750492082939	103.890314825509	0.309332512739795	0.392522165840498
CR1910.4mM	1	0.371210660213452	0.0209750492082939	103.890314825509	0.3296158336631	0.412805486763804
CR1910.8LA	1	0.333514829982626	0.0209750492082939	103.890314825509	0.291920003432274	0.375109656532977
CR191MC	1	0.372957185405808	0.0209750492082939	103.890314825509	0.331362358855456	0.41455201195616
CR191	2	0.515371990568382	0.017612949917055	102.873511374778	0.480440348052823	0.550303633083941
CR191 65C	2	0.277573033010672	0.0176129499170549	102.87351137477	0.242641390495114	0.312504675526231
CR191-1/2	2	0.645635393397866	0.0176129499170549	102.87351137477	0.610703750882307	0.680567035913425
CR1910.2LA	2	0.527671506577315	0.0176129499170549	102.87351137477	0.492739864061756	0.562603149092873
CR1910.2mM	2	0.535997455944403	0.0176129499170549	102.873511374769	0.501065813428844	0.570929098459962
CR1910.4mM	2	0.547287478282452	0.0176129499170549	102.873511374768	0.512355835766893	0.582219120798011
CR1910.8LA	2	0.45233997269794	0.0176129499170549	102.87351137477	0.417408330182381	0.487271615213499
CR191MC	2	0.513743732936212	0.0176129499170549	102.873511374771	0.478812090420653	0.548675375451771
CR191	3	0.74329467609829	0.017612949917055	102.873511374766	0.708363033582731	0.778226318613849
CR191 65C	3	0.265093633655994	0.0176129499170549	102.87351137477	0.230161991140435	0.300025276171553
CR191-1/2	3	0.846031273268801	0.0176129499170549	102.87351137477	0.811099630753242	0.88096291578436
CR1910.2LA	3	0.758995160089352	0.0176129499170549	102.87351137477	0.724063517573793	0.793926802604911
CR1910.2mM	3	0.767669210722263	0.0176129499170549	102.873511374769	0.732737568206705	0.802600853237822
CR1910.4mM	3	0.770379188384214	0.0176129499170549	102.873511374768	0.735447545868655	0.805310830899773
CR1910.8LA	3	0.619326693968726	0.0176129499170549	102.873511374769	0.584395051453167	0.654258336484285
CR191MC	3	0.608922933730454	0.0176129499170549	102.87351137477	0.573991291214895	0.643854576246013
CR191	4	0.912725179945397	0.020975049208294	103.890314825518	0.871130353395046	0.954320006495749
CR191 65C	4	0.260836870191115	0.0209750492082939	103.89031482551	0.219242043640763	0.302431696741466
CR191-1/2	4	0.945982625961777	0.0209750492082939	103.89031482551	0.904387799411425	0.987577452512128
CR1910.2LA	4	0.919780466617026	0.0209750492082939	103.890314825509	0.878185640066674	0.961375293167378
CR1910.2mM	4	0.92373932737652	0.0209750492082939	103.890314825509	0.882144500826168	0.965334153926872
CR1910.4mM	4	0.923456006453214	0.0209750492082939	103.890314825509	0.881861179902862	0.965050833003566
CR1910.8LA	4	0.76715183668404	0.0209750492082939	103.890314825509	0.725557010133689	0.808746663234392
CR191MC	4	0.637042814594192	0.0209750492082939	103.890314825511	0.59544798804384	0.678637641144544
CR191	5	0.975505956813107	0.0222381376433544	103.981185247551	0.931406801433979	1.01960511219224
CR191 65C	5	0.323479151154133	0.0222381376433543	103.98118524755	0.279379995775005	0.367578306533261
CR191-1/2	5	0.963804169769173	0.0222381376433543	103.98118524755	0.919705014390045	1.0079033251483
CR1910.2LA	5	0.945732688011913	0.0222381376433543	103.98118524755	0.901633532632785	0.989831843391041
CR1910.2mM	5	0.950422561429635	0.0222381376433544	103.981185247549	0.906323406050507	0.994521716808763
CR1910.4mM	5	0.923250558451228	0.0222381376433543	103.98118524755	0.8791514030721	0.967349713830356
CR1910.8LA	5	0.83704355919583	0.0222381376433544	103.98118524755	0.792944403816702	0.881142714574958
CR191MC	5	0.658589724497394	0.0222381376433543	103.98118524755	0.614490569118266	0.702688879876522

## Sheet: CR191_Observed_growth_summary
Condition	Time	N	Mean_OD	SD_OD	SE_OD
CR191	0	3	0.262666666666667	0.0261023626006025	0.0150702060739431
CR191 65C	0	3	0.262666666666667	0.0261023626006025	0.0150702060739431
CR191-1/2	0	3	0.345666666666667	0.0261023626006025	0.0150702060739431
CR1910.2LA	0	3	0.270666666666667	0.0261023626006025	0.0150702060739431
CR1910.2mM	0	3	0.296666666666667	0.0261023626006025	0.0150702060739431
CR1910.4mM	0	3	0.290666666666667	0.0261023626006025	0.0150702060739431
CR1910.8LA	0	3	0.278666666666667	0.0261023626006025	0.0150702060739431
CR191MC	0	3	0.269666666666667	0.0261023626006025	0.0150702060739431
CR191	1	3	0.36	0.03278719262151	0.0189296944860009
CR191 65C	1	3	0.271	0.03278719262151	0.0189296944860009
CR191-1/2	1	3	0.451	0.03278719262151	0.0189296944860009
CR1910.2LA	1	3	0.369	0.03278719262151	0.0189296944860009
CR1910.2mM	1	3	0.37	0.03278719262151	0.0189296944860009
CR1910.4mM	1	3	0.391	0.03278719262151	0.0189296944860009
CR1910.8LA	1	3	0.35	0.03278719262151	0.0189296944860009
CR191MC	1	3	0.383	0.03278719262151	0.0189296944860009
CR191	2	3	0.466666666666667	0.0261023626006025	0.0150702060739431
CR191 65C	2	3	0.273666666666667	0.0261023626006025	0.0150702060739431
CR191-1/2	2	3	0.621666666666667	0.0261023626006025	0.0150702060739431
CR1910.2LA	2	3	0.480666666666667	0.0261023626006025	0.0150702060739431
CR1910.2mM	2	3	0.501666666666667	0.0261023626006025	0.0150702060739431
CR1910.4mM	2	3	0.511666666666667	0.0261023626006025	0.0150702060739431
CR1910.8LA	2	3	0.422666666666667	0.0261023626006025	0.0150702060739431
CR191MC	2	3	0.495666666666667	0.0261023626006025	0.0150702060739431
CR191	3	3	0.792	0.03278719262151	0.0189296944860009
CR191 65C	3	3	0.269	0.03278719262151	0.0189296944860009
CR191-1/2	3	3	0.87	0.03278719262151	0.0189296944860009
CR1910.2LA	3	3	0.806	0.03278719262151	0.0189296944860009
CR1910.2mM	3	3	0.802	0.03278719262151	0.0189296944860009
CR1910.4mM	3	3	0.806	0.03278719262151	0.0189296944860009
CR1910.8LA	3	3	0.649	0.03278719262151	0.0189296944860009
CR191MC	3	3	0.627	0.03278719262151	0.0189296944860009
CR191	4	3	0.885666666666667	0.0261023626006025	0.0150702060739431
CR191 65C	4	3	0.258666666666667	0.0261023626006025	0.0150702060739431
CR191-1/2	4	3	0.932666666666667	0.0261023626006025	0.0150702060739431
CR1910.2LA	4	3	0.893666666666667	0.0261023626006025	0.0150702060739431
CR1910.2mM	4	3	0.904666666666667	0.0261023626006025	0.0150702060739431
CR1910.4mM	4	3	0.903666666666667	0.0261023626006025	0.0150702060739431
CR1910.8LA	4	3	0.750666666666667	0.0261023626006025	0.0150702060739431
CR191MC	4	3	0.627	0.03278719262151	0.0189296944860009
CR191	5	3	0.982	0.03278719262151	0.0189296944860009
CR191 65C	5	3	0.324	0.03278719262151	0.0189296944860009
CR191-1/2	5	3	0.967	0.03278719262151	0.0189296944860009
CR1910.2LA	5	3	0.952	0.03278719262151	0.0189296944860009
CR1910.2mM	5	3	0.955	0.03278719262151	0.0189296944860009
CR1910.4mM	5	3	0.928	0.03278719262151	0.0189296944860009
CR1910.8LA	5	3	0.841	0.03278719262151	0.0189296944860009
CR191MC	5	3	0.661	0.03278719262151	0.0189296944860009

## Sheet: CR191_LMMspline_predictions
Time	Condition	Predicted_OD
0	CR191	0.269160709853558
0.0251256281407035	CR191	0.270065233401437
0.050251256281407	CR191	0.270972402524416
0.0753768844221106	CR191	0.271884862797594
0.100502512562814	CR191	0.27280525979607
0.125628140703518	CR191	0.273736239094944
0.150753768844221	CR191	0.274680446269314
0.175879396984925	CR191	0.275640526894281
0.201005025125628	CR191	0.276619126544944
0.226130653266332	CR191	0.277618890796401
0.251256281407035	CR191	0.278642465223754
0.276381909547739	CR191	0.2796924954021
0.301507537688442	CR191	0.280771626906539
0.326633165829146	CR191	0.281882505312172
0.351758793969849	CR191	0.283027776194096
0.376884422110553	CR191	0.284210085127412
0.402010050251256	CR191	0.285432077687219
0.42713567839196	CR191	0.286696399448616
0.452261306532663	CR191	0.288005695986702
0.477386934673367	CR191	0.289362612876578
0.50251256281407	CR191	0.290769795693342
0.527638190954774	CR191	0.292229890012094
0.552763819095477	CR191	0.293745541407934
0.577889447236181	CR191	0.29531939545596
0.603015075376884	CR191	0.296954097731272
0.628140703517588	CR191	0.298652293808969
0.653266331658292	CR191	0.300416629264151
0.678391959798995	CR191	0.302249749671917
0.703517587939699	CR191	0.304154300607367
0.728643216080402	CR191	0.3061329276456
0.753768844221106	CR191	0.308188276361716
0.778894472361809	CR191	0.310322992330813
0.804020100502513	CR191	0.312539721127991
0.829145728643216	CR191	0.31484110832835
0.85427135678392	CR191	0.317229799506989
0.879396984924623	CR191	0.319708440239007
0.904522613065327	CR191	0.322279676099504
0.92964824120603	CR191	0.324946152663579
0.954773869346734	CR191	0.327710515506332
0.979899497487437	CR191	0.330575410202861
1.00502512562814	CR191	0.333543476219594
1.03015075376884	CR191	0.336616057984211
1.05527638190955	CR191	0.339791610521912
1.08040201005025	CR191	0.343068197902805
1.10552763819095	CR191	0.346443884196995
1.13065326633166	CR191	0.349916733474591
1.15577889447236	CR191	0.353484809805699
1.18090452261307	CR191	0.357146177260426
1.20603015075377	CR191	0.360898899908879
1.23115577889447	CR191	0.364741041821166
1.25628140703518	CR191	0.368670667067392
1.28140703517588	CR191	0.372685839717666
1.30653266331658	CR191	0.376784623842094
1.33165829145729	CR191	0.380965083510782
1.35678391959799	CR191	0.385225282793839
1.38190954773869	CR191	0.389563285761371
1.4070351758794	CR191	0.393977156483485
1.4321608040201	CR191	0.398464959030288
1.4572864321608	CR191	0.403024757471887
1.48241206030151	CR191	0.407654615878389
1.50753768844221	CR191	0.412352598319901
1.53266331658291	CR191	0.41711676886653
1.55778894472362	CR191	0.421945191588383
1.58291457286432	CR191	0.426835930555566
1.60804020100503	CR191	0.431787049838188
1.63316582914573	CR191	0.436796613506355
1.65829145728643	CR191	0.441862685630174
1.68341708542714	CR191	0.446983330279751
1.70854271356784	CR191	0.452156611525194
1.73366834170854	CR191	0.457380593436611
1.75879396984925	CR191	0.462653340084107
1.78391959798995	CR191	0.46797291553779
1.80904522613065	CR191	0.473337383867767
1.83417085427136	CR191	0.478744809144145
1.85929648241206	CR191	0.48419325543703
1.88442211055276	CR191	0.48968078681653
1.90954773869347	CR191	0.495205467352753
1.93467336683417	CR191	0.500765361115803
1.95979899497487	CR191	0.50635853217579
1.98492462311558	CR191	0.51198304460282
2.01005025125628	CR191	0.517636962466999
2.03517587939699	CR191	0.523318349838435
2.06030150753769	CR191	0.529025270787235
2.08542713567839	CR191	0.534755789383505
2.1105527638191	CR191	0.540507969697353
2.1356783919598	CR191	0.546279875798886
2.1608040201005	CR191	0.55206957175821
2.18592964824121	CR191	0.557875121645433
2.21105527638191	CR191	0.563694589530662
2.23618090452261	CR191	0.569526039484003
2.26130653266332	CR191	0.575367535575564
2.28643216080402	CR191	0.581217141875452
2.31155778894472	CR191	0.587072922453773
2.33668341708543	CR191	0.592932941380635
2.36180904522613	CR191	0.598795262726144
2.38693467336683	CR191	0.604657950560408
2.41206030150754	CR191	0.610519068953534
2.43718592964824	CR191	0.616376681975628
2.46231155778894	CR191	0.622228853696797
2.48743718592965	CR191	0.62807364818715
2.51256281407035	CR191	0.633909141456671
2.53768844221106	CR191	0.63973368413259
2.56281407035176	CR191	0.645545901459374
2.58793969849246	CR191	0.651344430621372
2.61306532663317	CR191	0.657127908802931
2.63819095477387	CR191	0.662894973188401
2.66331658291457	CR191	0.668644260962129
2.68844221105528	CR191	0.674374409308463
2.71356783919598	CR191	0.680084055411753
2.73869346733668	CR191	0.685771836456345
2.76381909547739	CR191	0.691436389626588
2.78894472361809	CR191	0.697076352106831
2.81407035175879	CR191	0.702690361081422
2.8391959798995	CR191	0.708277053734709
2.8643216080402	CR191	0.71383506725104
2.8894472361809	CR191	0.719363038814763
2.91457286432161	CR191	0.724859605610227
2.93969849246231	CR191	0.73032340482178
2.96482412060302	CR191	0.73575307363377
2.98994974874372	CR191	0.741147249230546
3.01507537688442	CR191	0.746504568796455
3.04020100502513	CR191	0.751823669515846
3.06532663316583	CR191	0.757103188573068
3.09045226130653	CR191	0.762341763152467
3.11557788944724	CR191	0.767538030438394
3.14070351758794	CR191	0.772690627615195
3.16582914572864	CR191	0.777798191867219
3.19095477386935	CR191	0.782859360378814
3.21608040201005	CR191	0.787872770334329
3.24120603015075	CR191	0.792837058918112
3.26633165829146	CR191	0.797750863314511
3.29145728643216	CR191	0.802612820707874
3.31658291457286	CR191	0.80742156828255
3.34170854271357	CR191	0.812175743222886
3.36683417085427	CR191	0.816873982713231
3.39195979899498	CR191	0.821514923937934
3.41708542713568	CR191	0.826097204081342
3.44221105527638	CR191	0.830619460327803
3.46733668341709	CR191	0.835080329861667
3.49246231155779	CR191	0.83947844986728
3.51758793969849	CR191	0.843812457528993
3.5427135678392	CR191	0.848080990031152
3.5678391959799	CR191	0.852282684558105
3.5929648241206	CR191	0.856416178294202
3.61809045226131	CR191	0.86048010842379
3.64321608040201	CR191	0.864473112131218
3.66834170854271	CR191	0.868393826600834
3.69346733668342	CR191	0.872240889016986
3.71859296482412	CR191	0.876012936564022
3.74371859296482	CR191	0.87970860642629
3.76884422110553	CR191	0.88332653578814
3.79396984924623	CR191	0.886865361833918
3.81909547738693	CR191	0.890323721747974
3.84422110552764	CR191	0.893700252714655
3.86934673366834	CR191	0.89699359191831
3.89447236180905	CR191	0.900202376543287
3.91959798994975	CR191	0.903325243773934
3.94472361809045	CR191	0.9063608307946
3.96984924623116	CR191	0.909307774789632
3.99497487437186	CR191	0.91216471294338
4.02010050251256	CR191	0.91493059521748
4.04522613065327	CR191	0.917606683193233
4.07035175879397	CR191	0.920195274526711
4.09547738693467	CR191	0.922698671761131
4.12060301507538	CR191	0.925119177439712
4.14572864321608	CR191	0.92745909410567
4.17085427135678	CR191	0.929720724302225
4.19597989949749	CR191	0.931906370572593
4.22110552763819	CR191	0.934018335459993
4.24623115577889	CR191	0.936058921507641
4.2713567839196	CR191	0.938030431258757
4.2964824120603	CR191	0.939935167256558
4.32160804020101	CR191	0.94177543204426
4.34673366834171	CR191	0.943553528165084
4.37185929648241	CR191	0.945271758162245
4.39698492462312	CR191	0.946932424578962
4.42211055276382	CR191	0.948537829958453
4.44723618090452	CR191	0.950090276843935
4.47236180904523	CR191	0.951592067778626
4.49748743718593	CR191	0.953045505305744
4.52261306532663	CR191	0.954452891968506
4.54773869346734	CR191	0.955816530310131
4.57286432160804	CR191	0.957138722873836
4.59798994974874	CR191	0.958421772202839
4.62311557788945	CR191	0.959667980840358
4.64824120603015	CR191	0.96087965132961
4.67336683417085	CR191	0.962059086213814
4.69849246231156	CR191	0.963208588036186
4.72361809045226	CR191	0.964330459339946
4.74874371859296	CR191	0.96542700266831
4.77386934673367	CR191	0.966500520564496
4.79899497487437	CR191	0.967553315571722
4.82412060301508	CR191	0.968587690233206
4.84924623115578	CR191	0.969605947092166
4.87437185929648	CR191	0.970610388691819
4.89949748743719	CR191	0.971603317575383
4.92462311557789	CR191	0.972587036286076
4.94974874371859	CR191	0.973563847367116
4.9748743718593	CR191	0.97453605336172
5	CR191	0.975505956813107
0	CR191 65C	0.263187515512534
0.0251256281407035	CR191 65C	0.263284823264278
0.050251256281407	CR191 65C	0.263382299520045
0.0753768844221106	CR191 65C	0.26348011278386
0.100502512562814	CR191 65C	0.263578431559746
0.125628140703518	CR191 65C	0.263677424351726
0.150753768844221	CR191 65C	0.263777259663825
0.175879396984925	CR191 65C	0.263878106000065
0.201005025125628	CR191 65C	0.263980131864471
0.226130653266332	CR191 65C	0.264083505761066
0.251256281407035	CR191 65C	0.264188396193874
0.276381909547739	CR191 65C	0.264294971666918
0.301507537688442	CR191 65C	0.264403400684223
0.326633165829146	CR191 65C	0.264513851749811
0.351758793969849	CR191 65C	0.264626493367706
0.376884422110553	CR191 65C	0.264741494041933
0.402010050251256	CR191 65C	0.264859022276514
0.42713567839196	CR191 65C	0.264979246575474
0.452261306532663	CR191 65C	0.265102335442835
0.477386934673367	CR191 65C	0.265228457382622
0.50251256281407	CR191 65C	0.265357780898858
0.527638190954774	CR191 65C	0.265490474495568
0.552763819095477	CR191 65C	0.265626706676773
0.577889447236181	CR191 65C	0.265766645946499
0.603015075376884	CR191 65C	0.265910460808769
0.628140703517588	CR191 65C	0.266058319767606
0.653266331658292	CR191 65C	0.266210391327034
0.678391959798995	CR191 65C	0.266366843991077
0.703517587939699	CR191 65C	0.266527846263759
0.728643216080402	CR191 65C	0.266693566649102
0.753768844221106	CR191 65C	0.266864173651131
0.778894472361809	CR191 65C	0.26703983577387
0.804020100502513	CR191 65C	0.267220721521341
0.829145728643216	CR191 65C	0.267406999397569
0.85427135678392	CR191 65C	0.267598837906577
0.879396984924623	CR191 65C	0.26779640555239
0.904522613065327	CR191 65C	0.267999870839029
0.92964824120603	CR191 65C	0.26820940227052
0.954773869346734	CR191 65C	0.268425168350886
0.979899497487437	CR191 65C	0.26864733758415
1.00502512562814	CR191 65C	0.268876077519797
1.03015075376884	CR191 65C	0.269111353344868
1.05527638190955	CR191 65C	0.26935267874907
1.08040201005025	CR191 65C	0.269599506331563
1.10552763819095	CR191 65C	0.269851288691505
1.13065326633166	CR191 65C	0.270107478428054
1.15577889447236	CR191 65C	0.27036752814037
1.18090452261307	CR191 65C	0.270630890427612
1.20603015075377	CR191 65C	0.270897017888938
1.23115577889447	CR191 65C	0.271165363123506
1.25628140703518	CR191 65C	0.271435378730477
1.28140703517588	CR191 65C	0.271706517309007
1.30653266331658	CR191 65C	0.271978231458257
1.33165829145729	CR191 65C	0.272249973777385
1.35678391959799	CR191 65C	0.27252119686555
1.38190954773869	CR191 65C	0.27279135332191
1.4070351758794	CR191 65C	0.273059895745624
1.4321608040201	CR191 65C	0.273326276735851
1.4572864321608	CR191 65C	0.27358994889175
1.48241206030151	CR191 65C	0.27385036481248
1.50753768844221	CR191 65C	0.274106977097198
1.53266331658291	CR191 65C	0.274359238345065
1.55778894472362	CR191 65C	0.274606601155239
1.58291457286432	CR191 65C	0.274848518126878
1.60804020100503	CR191 65C	0.275084441859141
1.63316582914573	CR191 65C	0.275313824951188
1.65829145728643	CR191 65C	0.275536120002176
1.68341708542714	CR191 65C	0.275750779611266
1.70854271356784	CR191 65C	0.275957256377614
1.73366834170854	CR191 65C	0.27615500290038
1.75879396984925	CR191 65C	0.276343471778724
1.78391959798995	CR191 65C	0.276522115611803
1.80904522613065	CR191 65C	0.276690386998777
1.83417085427136	CR191 65C	0.276847738538803
1.85929648241206	CR191 65C	0.276993622831042
1.88442211055276	CR191 65C	0.277127492474652
1.90954773869347	CR191 65C	0.277248800068791
1.93467336683417	CR191 65C	0.277356998212618
1.95979899497487	CR191 65C	0.277451539505292
1.98492462311558	CR191 65C	0.277531876545972
2.01005025125628	CR191 65C	0.277597461933816
2.03517587939699	CR191 65C	0.277647748267984
2.06030150753769	CR191 65C	0.277682188147634
2.08542713567839	CR191 65C	0.277700234171924
2.1105527638191	CR191 65C	0.277701338940015
2.1356783919598	CR191 65C	0.277684955051063
2.1608040201005	CR191 65C	0.277650535104229
2.18592964824121	CR191 65C	0.27759753169867
2.21105527638191	CR191 65C	0.277525397433546
2.23618090452261	CR191 65C	0.277433584908016
2.26130653266332	CR191 65C	0.277321546721237
2.28643216080402	CR191 65C	0.27718873547237
2.31155778894472	CR191 65C	0.277034603760572
2.33668341708543	CR191 65C	0.276858604185003
2.36180904522613	CR191 65C	0.276660189344821
2.38693467336683	CR191 65C	0.276438811839185
2.41206030150754	CR191 65C	0.276193924267253
2.43718592964824	CR191 65C	0.275924979228185
2.46231155778894	CR191 65C	0.27563142932114
2.48743718592965	CR191 65C	0.275312727145275
2.51256281407035	CR191 65C	0.274968367568668
2.53768844221106	CR191 65C	0.274598817644519
2.56281407035176	CR191 65C	0.274205516611147
2.58793969849246	CR191 65C	0.273789945975792
2.61306532663317	CR191 65C	0.273353587245694
2.63819095477387	CR191 65C	0.27289792192809
2.66331658291457	CR191 65C	0.272424431530221
2.68844221105528	CR191 65C	0.271934597559325
2.71356783919598	CR191 65C	0.271429901522641
2.73869346733668	CR191 65C	0.270911824927409
2.76381909547739	CR191 65C	0.270381849280867
2.78894472361809	CR191 65C	0.269841456090255
2.81407035175879	CR191 65C	0.269292126862812
2.8391959798995	CR191 65C	0.268735343105777
2.8643216080402	CR191 65C	0.268172586326389
2.8894472361809	CR191 65C	0.267605338031887
2.91457286432161	CR191 65C	0.267035079729511
2.93969849246231	CR191 65C	0.266463292926498
2.96482412060302	CR191 65C	0.265891459130089
2.98994974874372	CR191 65C	0.265321059847523
3.01507537688442	CR191 65C	0.264753576586038
3.04020100502513	CR191 65C	0.264190490852874
3.06532663316583	CR191 65C	0.26363328415527
3.09045226130653	CR191 65C	0.263083438000465
3.11557788944724	CR191 65C	0.262542433895698
3.14070351758794	CR191 65C	0.262011753348208
3.16582914572864	CR191 65C	0.261492877865234
3.19095477386935	CR191 65C	0.260987288954015
3.21608040201005	CR191 65C	0.260496468121791
3.24120603015075	CR191 65C	0.260021896875801
3.26633165829146	CR191 65C	0.259565056723283
3.29145728643216	CR191 65C	0.259127429171477
3.31658291457286	CR191 65C	0.258710495727622
3.34170854271357	CR191 65C	0.258315737898956
3.36683417085427	CR191 65C	0.25794463719272
3.39195979899498	CR191 65C	0.257598675116152
3.41708542713568	CR191 65C	0.257279333176491
3.44221105527638	CR191 65C	0.256988092880977
3.46733668341709	CR191 65C	0.256726435736848
3.49246231155779	CR191 65C	0.256495843251343
3.51758793969849	CR191 65C	0.256297796931703
3.5427135678392	CR191 65C	0.256133778285165
3.5678391959799	CR191 65C	0.256005268818969
3.5929648241206	CR191 65C	0.255913750040353
3.61809045226131	CR191 65C	0.255860703456558
3.64321608040201	CR191 65C	0.255847610574822
3.66834170854271	CR191 65C	0.255875952902385
3.69346733668342	CR191 65C	0.255947211946484
3.71859296482412	CR191 65C	0.256062869214361
3.74371859296482	CR191 65C	0.256224406213252
3.76884422110553	CR191 65C	0.256433304450399
3.79396984924623	CR191 65C	0.256691045433039
3.81909547738693	CR191 65C	0.256999110668412
3.84422110552764	CR191 65C	0.257358981663757
3.86934673366834	CR191 65C	0.257772139926313
3.89447236180905	CR191 65C	0.25824006696332
3.91959798994975	CR191 65C	0.258764244282015
3.94472361809045	CR191 65C	0.259346153389639
3.96984924623116	CR191 65C	0.259987275793431
3.99497487437186	CR191 65C	0.260689093000629
4.02010050251256	CR191 65C	0.261452826151893
4.04522613065327	CR191 65C	0.262277772116126
4.07035175879397	CR191 65C	0.263162365297936
4.09547738693467	CR191 65C	0.264105036033702
4.12060301507538	CR191 65C	0.265104214659804
4.14572864321608	CR191 65C	0.266158331512621
4.17085427135678	CR191 65C	0.267265816928534
4.19597989949749	CR191 65C	0.26842510124392
4.22110552763819	CR191 65C	0.269634614795161
4.24623115577889	CR191 65C	0.270892787918636
4.2713567839196	CR191 65C	0.272198050950723
4.2964824120603	CR191 65C	0.273548834227804
4.32160804020101	CR191 65C	0.274943568086257
4.34673366834171	CR191 65C	0.276380682862462
4.37185929648241	CR191 65C	0.277858608892798
4.39698492462312	CR191 65C	0.279375776513645
4.42211055276382	CR191 65C	0.280930616061383
4.44723618090452	CR191 65C	0.28252155787239
4.47236180904523	CR191 65C	0.284147032283048
4.49748743718593	CR191 65C	0.285805469629735
4.52261306532663	CR191 65C	0.28749530024883
4.54773869346734	CR191 65C	0.289214954476714
4.57286432160804	CR191 65C	0.290962862649766
4.59798994974874	CR191 65C	0.292737455104365
4.62311557788945	CR191 65C	0.294537162176892
4.64824120603015	CR191 65C	0.296360414203725
4.67336683417085	CR191 65C	0.298205641521244
4.69849246231156	CR191 65C	0.300071274465829
4.72361809045226	CR191 65C	0.301955743373859
4.74874371859296	CR191 65C	0.303857478581714
4.77386934673367	CR191 65C	0.305774910425773
4.79899497487437	CR191 65C	0.307706469242416
4.82412060301508	CR191 65C	0.309650585368023
4.84924623115578	CR191 65C	0.311605689138973
4.87437185929648	CR191 65C	0.313570210891646
4.89949748743719	CR191 65C	0.31554258096242
4.92462311557789	CR191 65C	0.317521229687677
4.94974874371859	CR191 65C	0.319504587403795
4.9748743718593	CR191 65C	0.321491084447153
5	CR191 65C	0.323479151154132
0	CR191-1/2	0.348862496897493
0.0251256281407035	CR191-1/2	0.350334078307469
0.050251256281407	CR191-1/2	0.351808540689513
0.0753768844221106	CR191-1/2	0.353288765015694
0.100502512562814	CR191-1/2	0.354777632258082
0.125628140703518	CR191-1/2	0.356278023388745
0.150753768844221	CR191-1/2	0.357792819379751
0.175879396984925	CR191-1/2	0.35932490120317
0.201005025125628	CR191-1/2	0.360877149831069
0.226130653266332	CR191-1/2	0.362452446235519
0.251256281407035	CR191-1/2	0.364053671388587
0.276381909547739	CR191-1/2	0.365683706262342
0.301507537688442	CR191-1/2	0.367345431828853
0.326633165829146	CR191-1/2	0.36904172906019
0.351758793969849	CR191-1/2	0.370775478928419
0.376884422110553	CR191-1/2	0.37254956240561
0.402010050251256	CR191-1/2	0.374366860463833
0.42713567839196	CR191-1/2	0.376230254075155
0.452261306532663	CR191-1/2	0.378142624211645
0.477386934673367	CR191-1/2	0.380106851845373
0.50251256281407	CR191-1/2	0.382125817948406
0.527638190954774	CR191-1/2	0.384202403492813
0.552763819095477	CR191-1/2	0.386339489450664
0.577889447236181	CR191-1/2	0.388539956794027
0.603015075376884	CR191-1/2	0.390806686494971
0.628140703517588	CR191-1/2	0.393142559525564
0.653266331658292	CR191-1/2	0.395550456857875
0.678391959798995	CR191-1/2	0.398033259463973
0.703517587939699	CR191-1/2	0.400593848315926
0.728643216080402	CR191-1/2	0.403235104385804
0.753768844221106	CR191-1/2	0.405959908645675
0.778894472361809	CR191-1/2	0.408771142067608
0.804020100502513	CR191-1/2	0.41167168562367
0.829145728643216	CR191-1/2	0.414664420285933
0.85427135678392	CR191-1/2	0.417752227026463
0.879396984924623	CR191-1/2	0.42093798681733
0.904522613065327	CR191-1/2	0.424224580630602
0.92964824120603	CR191-1/2	0.427614889438348
0.954773869346734	CR191-1/2	0.431111794212638
0.979899497487437	CR191-1/2	0.434718175925538
1.00502512562814	CR191-1/2	0.43843690761819
1.03015075376884	CR191-1/2	0.442269180974654
1.05527638190955	CR191-1/2	0.446212436349288
1.08040201005025	CR191-1/2	0.450263606516953
1.10552763819095	CR191-1/2	0.454419624252512
1.13065326633166	CR191-1/2	0.458677422330828
1.15577889447236	CR191-1/2	0.463033933526761
1.18090452261307	CR191-1/2	0.467486090615174
1.20603015075377	CR191-1/2	0.472030826370929
1.23115577889447	CR191-1/2	0.476665073568888
1.25628140703518	CR191-1/2	0.481385764983913
1.28140703517588	CR191-1/2	0.486189833390867
1.30653266331658	CR191-1/2	0.49107421156461
1.33165829145729	CR191-1/2	0.496035832280006
1.35678391959799	CR191-1/2	0.501071628311916
1.38190954773869	CR191-1/2	0.506178532435202
1.4070351758794	CR191-1/2	0.511353477424727
1.4321608040201	CR191-1/2	0.516593396055352
1.4572864321608	CR191-1/2	0.52189522110194
1.48241206030151	CR191-1/2	0.527255885339352
1.50753768844221	CR191-1/2	0.53267232154245
1.53266331658291	CR191-1/2	0.538141462486098
1.55778894472362	CR191-1/2	0.543660240945156
1.58291457286432	CR191-1/2	0.549225589694486
1.60804020100503	CR191-1/2	0.554834441508951
1.63316582914573	CR191-1/2	0.560483729163413
1.65829145728643	CR191-1/2	0.566170385432735
1.68341708542714	CR191-1/2	0.571891343091776
1.70854271356784	CR191-1/2	0.577643534915401
1.73366834170854	CR191-1/2	0.583423893678471
1.75879396984925	CR191-1/2	0.589229352155848
1.78391959798995	CR191-1/2	0.595056843122393
1.80904522613065	CR191-1/2	0.60090329935297
1.83417085427136	CR191-1/2	0.606765653622441
1.85929648241206	CR191-1/2	0.612640838705666
1.88442211055276	CR191-1/2	0.618525787377509
1.90954773869347	CR191-1/2	0.62441743241283
1.93467336683417	CR191-1/2	0.630312706586494
1.95979899497487	CR191-1/2	0.63620854267336
1.98492462311558	CR191-1/2	0.642101873448292
2.01005025125628	CR191-1/2	0.647989631686152
2.03517587939699	CR191-1/2	0.653868750161801
2.06030150753769	CR191-1/2	0.659736161650102
2.08542713567839	CR191-1/2	0.665588798925916
2.1105527638191	CR191-1/2	0.671423594764106
2.1356783919598	CR191-1/2	0.677237481939534
2.1608040201005	CR191-1/2	0.683027393227061
2.18592964824121	CR191-1/2	0.68879026140155
2.21105527638191	CR191-1/2	0.694523019237864
2.23618090452261	CR191-1/2	0.700222599510863
2.26130653266332	CR191-1/2	0.70588593499541
2.28643216080402	CR191-1/2	0.711509958466367
2.31155778894472	CR191-1/2	0.717091602698596
2.33668341708543	CR191-1/2	0.722627800466959
2.36180904522613	CR191-1/2	0.728115484546318
2.38693467336683	CR191-1/2	0.733551587711536
2.41206030150754	CR191-1/2	0.738933042737474
2.43718592964824	CR191-1/2	0.744256782398994
2.46231155778894	CR191-1/2	0.749519739470958
2.48743718592965	CR191-1/2	0.754718846728229
2.51256281407035	CR191-1/2	0.759851103355804
2.53768844221106	CR191-1/2	0.764915035971799
2.56281407035176	CR191-1/2	0.769910698627452
2.58793969849246	CR191-1/2	0.774838211784134
2.61306532663317	CR191-1/2	0.779697695903216
2.63819095477387	CR191-1/2	0.784489271446071
2.66331658291457	CR191-1/2	0.78921305887407
2.68844221105528	CR191-1/2	0.793869178648585
2.71356783919598	CR191-1/2	0.798457751230988
2.73869346733668	CR191-1/2	0.80297889708265
2.76381909547739	CR191-1/2	0.807432736664944
2.78894472361809	CR191-1/2	0.81181939043924
2.81407035175879	CR191-1/2	0.816138978866912
2.8391959798995	CR191-1/2	0.82039162240933
2.8643216080402	CR191-1/2	0.824577441527867
2.8894472361809	CR191-1/2	0.828696556683894
2.91457286432161	CR191-1/2	0.832749088338782
2.93969849246231	CR191-1/2	0.836735156953905
2.96482412060302	CR191-1/2	0.840654882990633
2.98994974874372	CR191-1/2	0.844508386910338
3.01507537688442	CR191-1/2	0.848295789174393
3.04020100502513	CR191-1/2	0.852017210244168
3.06532663316583	CR191-1/2	0.855672770581035
3.09045226130653	CR191-1/2	0.859262590646368
3.11557788944724	CR191-1/2	0.862786790901536
3.14070351758794	CR191-1/2	0.866245491807912
3.16582914572864	CR191-1/2	0.869638813826868
3.19095477386935	CR191-1/2	0.872966877419776
3.21608040201005	CR191-1/2	0.876229803048006
3.24120603015075	CR191-1/2	0.879427711172932
3.26633165829146	CR191-1/2	0.882560722255925
3.29145728643216	CR191-1/2	0.885628956758356
3.31658291457286	CR191-1/2	0.888632535141598
3.34170854271357	CR191-1/2	0.891571577867021
3.36683417085427	CR191-1/2	0.894446205395999
3.39195979899498	CR191-1/2	0.897256538189902
3.41708542713568	CR191-1/2	0.900002696710103
3.44221105527638	CR191-1/2	0.902684801417973
3.46733668341709	CR191-1/2	0.905302972774884
3.49246231155779	CR191-1/2	0.907857331242208
3.51758793969849	CR191-1/2	0.910347997281316
3.5427135678392	CR191-1/2	0.912775091353581
3.5678391959799	CR191-1/2	0.915138733920374
3.5929648241206	CR191-1/2	0.917439045443066
3.61809045226131	CR191-1/2	0.919676146383031
3.64321608040201	CR191-1/2	0.921850157201639
3.66834170854271	CR191-1/2	0.923961198360262
3.69346733668342	CR191-1/2	0.926009390320272
3.71859296482412	CR191-1/2	0.927994853543041
3.74371859296482	CR191-1/2	0.92991770848994
3.76884422110553	CR191-1/2	0.931778075622342
3.79396984924623	CR191-1/2	0.933576075401617
3.81909547738693	CR191-1/2	0.935311828289139
3.84422110552764	CR191-1/2	0.936985454746278
3.86934673366834	CR191-1/2	0.938597075234407
3.89447236180905	CR191-1/2	0.940146810214897
3.91959798994975	CR191-1/2	0.941634780149119
3.94472361809045	CR191-1/2	0.943061105498447
3.96984924623116	CR191-1/2	0.944425906724251
3.99497487437186	CR191-1/2	0.945729304287903
4.02010050251256	CR191-1/2	0.946971539714218
4.04522613065327	CR191-1/2	0.948153749262507
4.07035175879397	CR191-1/2	0.949277470214736
4.09547738693467	CR191-1/2	0.950344241744485
4.12060301507538	CR191-1/2	0.951355603025334
4.14572864321608	CR191-1/2	0.952313093230864
4.17085427135678	CR191-1/2	0.953218251534656
4.19597989949749	CR191-1/2	0.95407261711029
4.22110552763819	CR191-1/2	0.954877729131346
4.24623115577889	CR191-1/2	0.955635126771406
4.2713567839196	CR191-1/2	0.95634634920405
4.2964824120603	CR191-1/2	0.957012935602857
4.32160804020101	CR191-1/2	0.95763642514141
4.34673366834171	CR191-1/2	0.958218356993288
4.37185929648241	CR191-1/2	0.958760270332072
4.39698492462312	CR191-1/2	0.959263704331342
4.42211055276382	CR191-1/2	0.959730198164679
4.44723618090452	CR191-1/2	0.960161291005664
4.47236180904523	CR191-1/2	0.960558522027878
4.49748743718593	CR191-1/2	0.960923430404899
4.52261306532663	CR191-1/2	0.96125755531031
4.54773869346734	CR191-1/2	0.961562435917689
4.57286432160804	CR191-1/2	0.96183961140062
4.59798994974874	CR191-1/2	0.962090620932682
4.62311557788945	CR191-1/2	0.962317003687454
4.64824120603015	CR191-1/2	0.962520298838519
4.67336683417085	CR191-1/2	0.962702045559456
4.69849246231156	CR191-1/2	0.962863783023846
4.72361809045226	CR191-1/2	0.963007050405269
4.74874371859296	CR191-1/2	0.963133386877307
4.77386934673367	CR191-1/2	0.963244331613539
4.79899497487437	CR191-1/2	0.963341423787546
4.82412060301508	CR191-1/2	0.963426202572909
4.84924623115578	CR191-1/2	0.963500207143208
4.87437185929648	CR191-1/2	0.963564976672024
4.89949748743719	CR191-1/2	0.963622050332937
4.92462311557789	CR191-1/2	0.963672967299528
4.94974874371859	CR191-1/2	0.963719266745377
4.9748743718593	CR191-1/2	0.963762487844066
5	CR191-1/2	0.963804169769173
0	CR1910.2LA	0.276933978654754
0.0251256281407035	CR1910.2LA	0.277893654219252
0.050251256281407	CR1910.2LA	0.278855973110864
0.0753768844221106	CR1910.2LA	0.2798235786567
0.100502512562814	CR1910.2LA	0.280799114183873
0.125628140703518	CR1910.2LA	0.281785223019495
0.150753768844221	CR1910.2LA	0.282784548490679
0.175879396984925	CR1910.2LA	0.283799733924537
0.201005025125628	CR1910.2LA	0.284833422648182
0.226130653266332	CR1910.2LA	0.285888257988725
0.251256281407035	CR1910.2LA	0.28696688327328
0.276381909547739	CR1910.2LA	0.288071941828958
0.301507537688442	CR1910.2LA	0.289206076982872
0.326633165829146	CR1910.2LA	0.290371932062134
0.351758793969849	CR1910.2LA	0.291572150393857
0.376884422110553	CR1910.2LA	0.292809375305153
0.402010050251256	CR1910.2LA	0.294086250123133
0.42713567839196	CR1910.2LA	0.295405418174912
0.452261306532663	CR1910.2LA	0.2967695227876
0.477386934673367	CR1910.2LA	0.298181207288311
0.50251256281407	CR1910.2LA	0.299643115004156
0.527638190954774	CR1910.2LA	0.301157889262249
0.552763819095477	CR1910.2LA	0.3027281733897
0.577889447236181	CR1910.2LA	0.304356610713624
0.603015075376884	CR1910.2LA	0.306045844561131
0.628140703517588	CR1910.2LA	0.307798518259335
0.653266331658292	CR1910.2LA	0.309617275135348
0.678391959798995	CR1910.2LA	0.311504758516281
0.703517587939699	CR1910.2LA	0.313463611729248
0.728643216080402	CR1910.2LA	0.315496478101361
0.753768844221106	CR1910.2LA	0.317606000959732
0.778894472361809	CR1910.2LA	0.319794823631474
0.804020100502513	CR1910.2LA	0.322065589443698
0.829145728643216	CR1910.2LA	0.324420941723518
0.85427135678392	CR1910.2LA	0.326863523798045
0.879396984924623	CR1910.2LA	0.329395978994392
0.904522613065327	CR1910.2LA	0.332020950639672
0.92964824120603	CR1910.2LA	0.334741082060995
0.954773869346734	CR1910.2LA	0.337559016585476
0.979899497487437	CR1910.2LA	0.340477397540226
1.00502512562814	CR1910.2LA	0.343498862184936
1.03015075376884	CR1910.2LA	0.346624761485747
1.05527638190955	CR1910.2LA	0.349853576518009
1.08040201005025	CR1910.2LA	0.35318340004204
1.10552763819095	CR1910.2LA	0.356612324818155
1.13065326633166	CR1910.2LA	0.360138443606671
1.15577889447236	CR1910.2LA	0.363759849167906
1.18090452261307	CR1910.2LA	0.367474634262175
1.20603015075377	CR1910.2LA	0.371280891649794
1.23115577889447	CR1910.2LA	0.375176714091082
1.25628140703518	CR1910.2LA	0.379160194346354
1.28140703517588	CR1910.2LA	0.383229425175927
1.30653266331658	CR1910.2LA	0.387382499340118
1.33165829145729	CR1910.2LA	0.391617509599242
1.35678391959799	CR1910.2LA	0.395932548713618
1.38190954773869	CR1910.2LA	0.40032570944356
1.4070351758794	CR1910.2LA	0.404795084549387
1.4321608040201	CR1910.2LA	0.409338766791414
1.4572864321608	CR1910.2LA	0.413954848929959
1.48241206030151	CR1910.2LA	0.418641423725337
1.50753768844221	CR1910.2LA	0.423396583937866
1.53266331658291	CR1910.2LA	0.428218422327862
1.55778894472362	CR1910.2LA	0.433105031655641
1.58291457286432	CR1910.2LA	0.43805450468152
1.60804020100503	CR1910.2LA	0.443064934165817
1.63316582914573	CR1910.2LA	0.448134412868847
1.65829145728643	CR1910.2LA	0.453261033550927
1.68341708542714	CR1910.2LA	0.458442888972373
1.70854271356784	CR1910.2LA	0.463678071893503
1.73366834170854	CR1910.2LA	0.468964675074633
1.75879396984925	CR1910.2LA	0.474300791276079
1.78391959798995	CR1910.2LA	0.479684513258159
1.80904522613065	CR1910.2LA	0.485113933781188
1.83417085427136	CR1910.2LA	0.490587145605483
1.85929648241206	CR1910.2LA	0.496102241491361
1.88442211055276	CR1910.2LA	0.501657314199139
1.90954773869347	CR1910.2LA	0.507250456489133
1.93467336683417	CR1910.2LA	0.51287976112166
1.95979899497487	CR1910.2LA	0.518543320857036
1.98492462311558	CR1910.2LA	0.524239228455578
2.01005025125628	CR1910.2LA	0.529965576677603
2.03517587939699	CR1910.2LA	0.535720458283427
2.06030150753769	CR1910.2LA	0.541501966033366
2.08542713567839	CR1910.2LA	0.547308192687738
2.1105527638191	CR1910.2LA	0.553137231006859
2.1356783919598	CR1910.2LA	0.558987173751046
2.1608040201005	CR1910.2LA	0.564856113680615
2.18592964824121	CR1910.2LA	0.570742143555882
2.21105527638191	CR1910.2LA	0.576643356137166
2.23618090452261	CR1910.2LA	0.582557844184781
2.26130653266332	CR1910.2LA	0.588483700459045
2.28643216080402	CR1910.2LA	0.594419017720274
2.31155778894472	CR1910.2LA	0.600361888728785
2.33668341708543	CR1910.2LA	0.606310406244894
2.36180904522613	CR1910.2LA	0.612262663028919
2.38693467336683	CR1910.2LA	0.618216751841175
2.41206030150754	CR1910.2LA	0.62417076544198
2.43718592964824	CR1910.2LA	0.63012279659165
2.46231155778894	CR1910.2LA	0.636070938050501
2.48743718592965	CR1910.2LA	0.64201328257885
2.51256281407035	CR1910.2LA	0.647947925028672
2.53768844221106	CR1910.2LA	0.65387300836007
2.56281407035176	CR1910.2LA	0.659786723641279
2.58793969849246	CR1910.2LA	0.665687264032191
2.61306532663317	CR1910.2LA	0.671572822692696
2.63819095477387	CR1910.2LA	0.677441592782688
2.66331658291457	CR1910.2LA	0.683291767462057
2.68844221105528	CR1910.2LA	0.689121539890695
2.71356783919598	CR1910.2LA	0.694929103228494
2.73869346733668	CR1910.2LA	0.700712650635345
2.76381909547739	CR1910.2LA	0.706470375271141
2.78894472361809	CR1910.2LA	0.712200470295773
2.81407035175879	CR1910.2LA	0.717901128869133
2.8391959798995	CR1910.2LA	0.723570544151113
2.8643216080402	CR1910.2LA	0.729206909301603
2.8894472361809	CR1910.2LA	0.734808417480497
2.91457286432161	CR1910.2LA	0.740373261847685
2.93969849246231	CR1910.2LA	0.74589963556306
2.96482412060302	CR1910.2LA	0.751385731786513
2.98994974874372	CR1910.2LA	0.756829743677936
3.01507537688442	CR1910.2LA	0.76222986439722
3.04020100502513	CR1910.2LA	0.767584287104258
3.06532663316583	CR1910.2LA	0.77289120495894
3.09045226130653	CR1910.2LA	0.778148811121159
3.11557788944724	CR1910.2LA	0.783355298750807
3.14070351758794	CR1910.2LA	0.788508861007775
3.16582914572864	CR1910.2LA	0.793607691051954
3.19095477386935	CR1910.2LA	0.798649982043238
3.21608040201005	CR1910.2LA	0.803633927141516
3.24120603015075	CR1910.2LA	0.808557719506682
3.26633165829146	CR1910.2LA	0.813419552298626
3.29145728643216	CR1910.2LA	0.818217618677241
3.31658291457286	CR1910.2LA	0.822950111802418
3.34170854271357	CR1910.2LA	0.827615224834049
3.36683417085427	CR1910.2LA	0.832211150932025
3.39195979899498	CR1910.2LA	0.836736083256239
3.41708542713568	CR1910.2LA	0.841188214966582
3.44221105527638	CR1910.2LA	0.845565739222945
3.46733668341709	CR1910.2LA	0.849866849185221
3.49246231155779	CR1910.2LA	0.854089738013301
3.51758793969849	CR1910.2LA	0.858232598867077
3.5427135678392	CR1910.2LA	0.862293624906441
3.5678391959799	CR1910.2LA	0.866271009291285
3.5929648241206	CR1910.2LA	0.870162945181499
3.61809045226131	CR1910.2LA	0.873967625736976
3.64321608040201	CR1910.2LA	0.877683244117607
3.66834170854271	CR1910.2LA	0.881307993483285
3.69346733668342	CR1910.2LA	0.884840066993901
3.71859296482412	CR1910.2LA	0.888277657809346
3.74371859296482	CR1910.2LA	0.891618959089513
3.76884422110553	CR1910.2LA	0.894862163994293
3.79396984924623	CR1910.2LA	0.898005465683577
3.81909547738693	CR1910.2LA	0.901047057317258
3.84422110552764	CR1910.2LA	0.903985132055228
3.86934673366834	CR1910.2LA	0.906817883057377
3.89447236180905	CR1910.2LA	0.909543503483598
3.91959798994975	CR1910.2LA	0.912160186493783
3.94472361809045	CR1910.2LA	0.914666125247822
3.96984924623116	CR1910.2LA	0.917059512905609
3.99497487437186	CR1910.2LA	0.919338542627034
4.02010050251256	CR1910.2LA	0.921501811593978
4.04522613065327	CR1910.2LA	0.923550902963335
4.07035175879397	CR1910.2LA	0.925488738214835
4.09547738693467	CR1910.2LA	0.927318245141055
4.12060301507538	CR1910.2LA	0.929042351534569
4.14572864321608	CR1910.2LA	0.930663985187952
4.17085427135678	CR1910.2LA	0.93218607389378
4.19597989949749	CR1910.2LA	0.933611545444627
4.22110552763819	CR1910.2LA	0.93494332763307
4.24623115577889	CR1910.2LA	0.936184348251682
4.2713567839196	CR1910.2LA	0.93733753509304
4.2964824120603	CR1910.2LA	0.938405815949718
4.32160804020101	CR1910.2LA	0.939392118614291
4.34673366834171	CR1910.2LA	0.940299370879335
4.37185929648241	CR1910.2LA	0.941130500537425
4.39698492462312	CR1910.2LA	0.941888435381136
4.42211055276382	CR1910.2LA	0.942576103203043
4.44723618090452	CR1910.2LA	0.943196431795721
4.47236180904523	CR1910.2LA	0.943752348951746
4.49748743718593	CR1910.2LA	0.944246782463693
4.52261306532663	CR1910.2LA	0.944682660124136
4.54773869346734	CR1910.2LA	0.945062909725651
4.57286432160804	CR1910.2LA	0.945390459060814
4.59798994974874	CR1910.2LA	0.945668235922199
4.62311557788945	CR1910.2LA	0.94589916810238
4.64824120603015	CR1910.2LA	0.946086183393935
4.67336683417085	CR1910.2LA	0.946232209589438
4.69849246231156	CR1910.2LA	0.946340174481463
4.72361809045226	CR1910.2LA	0.946413005862587
4.74874371859296	CR1910.2LA	0.946453631525383
4.77386934673367	CR1910.2LA	0.946464979262428
4.79899497487437	CR1910.2LA	0.946449976866297
4.82412060301508	CR1910.2LA	0.946411552129564
4.84924623115578	CR1910.2LA	0.946352632844806
4.87437185929648	CR1910.2LA	0.946276146804596
4.89949748743719	CR1910.2LA	0.94618502180151
4.92462311557789	CR1910.2LA	0.946082185628124
4.94974874371859	CR1910.2LA	0.945970566077013
4.9748743718593	CR1910.2LA	0.94585309094075
5	CR1910.2LA	0.945732688011913
0	CR1910.2mM	0.301244105237032
0.0251256281407035	CR1910.2mM	0.301690260470274
0.050251256281407	CR1910.2mM	0.302139456058393
0.0753768844221106	CR1910.2mM	0.302594732356262
0.100502512562814	CR1910.2mM	0.303059129718759
0.125628140703518	CR1910.2mM	0.303535688500758
0.150753768844221	CR1910.2mM	0.304027449057136
0.175879396984925	CR1910.2mM	0.304537451742768
0.201005025125628	CR1910.2mM	0.30506873691253
0.226130653266332	CR1910.2mM	0.305624344921298
0.251256281407035	CR1910.2mM	0.306207316123946
0.276381909547739	CR1910.2mM	0.306820690875352
0.301507537688442	CR1910.2mM	0.307467509530391
0.326633165829146	CR1910.2mM	0.308150812443937
0.351758793969849	CR1910.2mM	0.308873639970868
0.376884422110553	CR1910.2mM	0.309639032466059
0.402010050251256	CR1910.2mM	0.310450030284385
0.42713567839196	CR1910.2mM	0.311309673780722
0.452261306532663	CR1910.2mM	0.312221003309946
0.477386934673367	CR1910.2mM	0.313187059226932
0.50251256281407	CR1910.2mM	0.314210881886557
0.527638190954774	CR1910.2mM	0.315295511643695
0.552763819095477	CR1910.2mM	0.316443988853224
0.577889447236181	CR1910.2mM	0.317659353870017
0.603015075376884	CR1910.2mM	0.318944647048952
0.628140703517588	CR1910.2mM	0.320302908744903
0.653266331658292	CR1910.2mM	0.321737179312747
0.678391959798995	CR1910.2mM	0.323250499107358
0.703517587939699	CR1910.2mM	0.324845908483614
0.728643216080402	CR1910.2mM	0.326526447796389
0.753768844221106	CR1910.2mM	0.328295157400559
0.778894472361809	CR1910.2mM	0.330155077651
0.804020100502513	CR1910.2mM	0.332109248902588
0.829145728643216	CR1910.2mM	0.334160711510198
0.85427135678392	CR1910.2mM	0.336312505828706
0.879396984924623	CR1910.2mM	0.338567672212987
0.904522613065327	CR1910.2mM	0.340929251017918
0.92964824120603	CR1910.2mM	0.343400282598374
0.954773869346734	CR1910.2mM	0.345983807309231
0.979899497487437	CR1910.2mM	0.348682865505364
1.00502512562814	CR1910.2mM	0.351500490398581
1.03015075376884	CR1910.2mM	0.354438200870176
1.05527638190955	CR1910.2mM	0.357494137130063
1.08040201005025	CR1910.2mM	0.360665982231773
1.10552763819095	CR1910.2mM	0.363951419228841
1.13065326633166	CR1910.2mM	0.367348131174798
1.15577889447236	CR1910.2mM	0.370853801123177
1.18090452261307	CR1910.2mM	0.374466112127511
1.20603015075377	CR1910.2mM	0.378182747241332
1.23115577889447	CR1910.2mM	0.382001389518172
1.25628140703518	CR1910.2mM	0.385919722011565
1.28140703517588	CR1910.2mM	0.389935427775042
1.30653266331658	CR1910.2mM	0.394046189862137
1.33165829145729	CR1910.2mM	0.398249691326381
1.35678391959799	CR1910.2mM	0.402543615221308
1.38190954773869	CR1910.2mM	0.40692564460045
1.4070351758794	CR1910.2mM	0.411393462517339
1.4321608040201	CR1910.2mM	0.415944752025508
1.4572864321608	CR1910.2mM	0.42057719617849
1.48241206030151	CR1910.2mM	0.425288478029818
1.50753768844221	CR1910.2mM	0.430076280633022
1.53266331658291	CR1910.2mM	0.434938287041637
1.55778894472362	CR1910.2mM	0.439872180309195
1.58291457286432	CR1910.2mM	0.444875643489229
1.60804020100503	CR1910.2mM	0.44994635963527
1.63316582914573	CR1910.2mM	0.455082011800852
1.65829145728643	CR1910.2mM	0.460280283039506
1.68341708542714	CR1910.2mM	0.465538856404767
1.70854271356784	CR1910.2mM	0.470855414950165
1.73366834170854	CR1910.2mM	0.476227641729234
1.75879396984925	CR1910.2mM	0.481653219795507
1.78391959798995	CR1910.2mM	0.487129832202515
1.80904522613065	CR1910.2mM	0.492655162003791
1.83417085427136	CR1910.2mM	0.498226892252869
1.85929648241206	CR1910.2mM	0.50384270600328
1.88442211055276	CR1910.2mM	0.509500286308556
1.90954773869347	CR1910.2mM	0.515197316222232
1.93467336683417	CR1910.2mM	0.520931478797839
1.95979899497487	CR1910.2mM	0.526700457088909
1.98492462311558	CR1910.2mM	0.532501934148975
2.01005025125628	CR1910.2mM	0.538333593031571
2.03517587939699	CR1910.2mM	0.544193116790227
2.06030150753769	CR1910.2mM	0.550078188478478
2.08542713567839	CR1910.2mM	0.555986491149855
2.1105527638191	CR1910.2mM	0.56191570785789
2.1356783919598	CR1910.2mM	0.567863521656118
2.1608040201005	CR1910.2mM	0.573827615598069
2.18592964824121	CR1910.2mM	0.579805672737277
2.21105527638191	CR1910.2mM	0.585795376127274
2.23618090452261	CR1910.2mM	0.591794408821594
2.26130653266332	CR1910.2mM	0.597800453873767
2.28643216080402	CR1910.2mM	0.603811194337327
2.31155778894472	CR1910.2mM	0.609824313265807
2.33668341708543	CR1910.2mM	0.615837493712738
2.36180904522613	CR1910.2mM	0.621848418731655
2.38693467336683	CR1910.2mM	0.627854771376088
2.41206030150754	CR1910.2mM	0.63385423469957
2.43718592964824	CR1910.2mM	0.639844491755635
2.46231155778894	CR1910.2mM	0.645823225597815
2.48743718592965	CR1910.2mM	0.651788119279642
2.51256281407035	CR1910.2mM	0.657736871629235
2.53768844221106	CR1910.2mM	0.66366754429019
2.56281407035176	CR1910.2mM	0.669578561721584
2.58793969849246	CR1910.2mM	0.675468364157078
2.61306532663317	CR1910.2mM	0.681335391830333
2.63819095477387	CR1910.2mM	0.687178084975012
2.66331658291457	CR1910.2mM	0.692994883824774
2.68844221105528	CR1910.2mM	0.698784228613282
2.71356783919598	CR1910.2mM	0.704544559574198
2.73869346733668	CR1910.2mM	0.710274316941183
2.76381909547739	CR1910.2mM	0.715971940947898
2.78894472361809	CR1910.2mM	0.721635871828005
2.81407035175879	CR1910.2mM	0.727264549815165
2.8391959798995	CR1910.2mM	0.73285641514304
2.8643216080402	CR1910.2mM	0.738409908045292
2.8894472361809	CR1910.2mM	0.743923468755582
2.91457286432161	CR1910.2mM	0.749395537507571
2.93969849246231	CR1910.2mM	0.754824554534921
2.96482412060302	CR1910.2mM	0.760208960071293
2.98994974874372	CR1910.2mM	0.765547194350349
3.01507537688442	CR1910.2mM	0.770837697605751
3.04020100502513	CR1910.2mM	0.77607891007116
3.06532663316583	CR1910.2mM	0.781269271980237
3.09045226130653	CR1910.2mM	0.786407223566644
3.11557788944724	CR1910.2mM	0.791491205064042
3.14070351758794	CR1910.2mM	0.796519656706093
3.16582914572864	CR1910.2mM	0.80149101872646
3.19095477386935	CR1910.2mM	0.806403731358802
3.21608040201005	CR1910.2mM	0.811256234836781
3.24120603015075	CR1910.2mM	0.816046969394059
3.26633165829146	CR1910.2mM	0.820774375264298
3.29145728643216	CR1910.2mM	0.825436892681159
3.31658291457286	CR1910.2mM	0.830032961878303
3.34170854271357	CR1910.2mM	0.834561023089392
3.36683417085427	CR1910.2mM	0.839019516548088
3.39195979899498	CR1910.2mM	0.843406882488052
3.41708542713568	CR1910.2mM	0.847721561142945
3.44221105527638	CR1910.2mM	0.851961992746429
3.46733668341709	CR1910.2mM	0.856126617532166
3.49246231155779	CR1910.2mM	0.860213875733817
3.51758793969849	CR1910.2mM	0.864222207585043
3.5427135678392	CR1910.2mM	0.868150053319506
3.5678391959799	CR1910.2mM	0.871995853170868
3.5929648241206	CR1910.2mM	0.87575804737279
3.61809045226131	CR1910.2mM	0.879435076158933
3.64321608040201	CR1910.2mM	0.88302537976296
3.66834170854271	CR1910.2mM	0.886527398418531
3.69346733668342	CR1910.2mM	0.889939572359308
3.71859296482412	CR1910.2mM	0.893260341818952
3.74371859296482	CR1910.2mM	0.896488147031126
3.76884422110553	CR1910.2mM	0.89962142822949
3.79396984924623	CR1910.2mM	0.902658625647706
3.81909547738693	CR1910.2mM	0.905598179519436
3.84422110552764	CR1910.2mM	0.908438530078341
3.86934673366834	CR1910.2mM	0.911178117558082
3.89447236180905	CR1910.2mM	0.913815382192322
3.91959798994975	CR1910.2mM	0.916348764214721
3.94472361809045	CR1910.2mM	0.918776703858941
3.96984924623116	CR1910.2mM	0.921097641358644
3.99497487437186	CR1910.2mM	0.923310016947491
4.02010050251256	CR1910.2mM	0.925412640734828
4.04522613065327	CR1910.2mM	0.927407056442476
4.07035175879397	CR1910.2mM	0.929296033005462
4.09547738693467	CR1910.2mM	0.931082345138119
4.12060301507538	CR1910.2mM	0.93276876755478
4.14572864321608	CR1910.2mM	0.934358074969779
4.17085427135678	CR1910.2mM	0.935853042097448
4.19597989949749	CR1910.2mM	0.937256443652121
4.22110552763819	CR1910.2mM	0.938571054348131
4.24623115577889	CR1910.2mM	0.939799648899811
4.2713567839196	CR1910.2mM	0.940945002021495
4.2964824120603	CR1910.2mM	0.942009888427515
4.32160804020101	CR1910.2mM	0.942997082832205
4.34673366834171	CR1910.2mM	0.943909359949899
4.37185929648241	CR1910.2mM	0.944749494494928
4.39698492462312	CR1910.2mM	0.945520261181627
4.42211055276382	CR1910.2mM	0.946224434724329
4.44723618090452	CR1910.2mM	0.946864789837367
4.47236180904523	CR1910.2mM	0.947444101235074
4.49748743718593	CR1910.2mM	0.947965143631784
4.52261306532663	CR1910.2mM	0.948430691741829
4.54773869346734	CR1910.2mM	0.948843520279542
4.57286432160804	CR1910.2mM	0.949206403959258
4.59798994974874	CR1910.2mM	0.94952211749531
4.62311557788945	CR1910.2mM	0.949793435602029
4.64824120603015	CR1910.2mM	0.950023132993751
4.67336683417085	CR1910.2mM	0.950213984384807
4.69849246231156	CR1910.2mM	0.950368764489532
4.72361809045226	CR1910.2mM	0.950490248022258
4.74874371859296	CR1910.2mM	0.950581209697318
4.77386934673367	CR1910.2mM	0.950644424229047
4.79899497487437	CR1910.2mM	0.950682666331776
4.82412060301508	CR1910.2mM	0.95069871071984
4.84924623115578	CR1910.2mM	0.950695332107571
4.87437185929648	CR1910.2mM	0.950675305209303
4.89949748743719	CR1910.2mM	0.950641404739369
4.92462311557789	CR1910.2mM	0.950596405412101
4.94974874371859	CR1910.2mM	0.950543081941835
4.9748743718593	CR1910.2mM	0.950484209042901
5	CR1910.2mM	0.950422561429635
0	CR1910.4mM	0.295416108215438
0.0251256281407035	CR1910.4mM	0.296741333708678
0.050251256281407	CR1910.4mM	0.298068754321063
0.0753768844221106	CR1910.4mM	0.299400565171739
0.100502512562814	CR1910.4mM	0.300738961379852
0.125628140703518	CR1910.4mM	0.302086138064547
0.150753768844221	CR1910.4mM	0.303444290344969
0.175879396984925	CR1910.4mM	0.304815613340265
0.201005025125628	CR1910.4mM	0.306202302169579
0.226130653266332	CR1910.4mM	0.307606551952057
0.251256281407035	CR1910.4mM	0.309030557806845
0.276381909547739	CR1910.4mM	0.310476514853089
0.301507537688442	CR1910.4mM	0.311946618209933
0.326633165829146	CR1910.4mM	0.313443062996523
0.351758793969849	CR1910.4mM	0.314968044332005
0.376884422110553	CR1910.4mM	0.316523757335524
0.402010050251256	CR1910.4mM	0.318112397126226
0.42713567839196	CR1910.4mM	0.319736158823256
0.452261306532663	CR1910.4mM	0.32139723754576
0.477386934673367	CR1910.4mM	0.323097828412883
0.50251256281407	CR1910.4mM	0.324840126543771
0.527638190954774	CR1910.4mM	0.32662632705757
0.552763819095477	CR1910.4mM	0.328458625073424
0.577889447236181	CR1910.4mM	0.33033921571048
0.603015075376884	CR1910.4mM	0.332270294087883
0.628140703517588	CR1910.4mM	0.334254055324778
0.653266331658292	CR1910.4mM	0.336292694540312
0.678391959798995	CR1910.4mM	0.338388406853628
0.703517587939699	CR1910.4mM	0.340543387383874
0.728643216080402	CR1910.4mM	0.342759831250194
0.753768844221106	CR1910.4mM	0.345039933571735
0.778894472361809	CR1910.4mM	0.34738588946764
0.804020100502513	CR1910.4mM	0.349799894057057
0.829145728643216	CR1910.4mM	0.352284142459131
0.85427135678392	CR1910.4mM	0.354840829793007
0.879396984924623	CR1910.4mM	0.35747215117783
0.904522613065327	CR1910.4mM	0.360180301732746
0.92964824120603	CR1910.4mM	0.362967476576901
0.954773869346734	CR1910.4mM	0.365835870829441
0.979899497487437	CR1910.4mM	0.36878767960951
1.00502512562814	CR1910.4mM	0.371825093200509
1.03015075376884	CR1910.4mM	0.374949276707991
1.05527638190955	CR1910.4mM	0.378159107930319
1.08040201005025	CR1910.4mM	0.381453155178208
1.10552763819095	CR1910.4mM	0.384829986762371
1.13065326633166	CR1910.4mM	0.388288170993521
1.15577889447236	CR1910.4mM	0.391826276182371
1.18090452261307	CR1910.4mM	0.395442870639635
1.20603015075377	CR1910.4mM	0.399136522676025
1.23115577889447	CR1910.4mM	0.402905800602254
1.25628140703518	CR1910.4mM	0.406749272729037
1.28140703517588	CR1910.4mM	0.410665507367086
1.30653266331658	CR1910.4mM	0.414653072827113
1.33165829145729	CR1910.4mM	0.418710537419834
1.35678391959799	CR1910.4mM	0.42283646945596
1.38190954773869	CR1910.4mM	0.427029437246204
1.4070351758794	CR1910.4mM	0.431288009101281
1.4321608040201	CR1910.4mM	0.435610753331903
1.4572864321608	CR1910.4mM	0.439996238248783
1.48241206030151	CR1910.4mM	0.444443032162634
1.50753768844221	CR1910.4mM	0.448949703384171
1.53266331658291	CR1910.4mM	0.453514820224105
1.55778894472362	CR1910.4mM	0.45813695099315
1.58291457286432	CR1910.4mM	0.462814664002019
1.60804020100503	CR1910.4mM	0.467546527561426
1.63316582914573	CR1910.4mM	0.472331109982083
1.65829145728643	CR1910.4mM	0.477166979574704
1.68341708542714	CR1910.4mM	0.482052704650002
1.70854271356784	CR1910.4mM	0.48698685351869
1.73366834170854	CR1910.4mM	0.491967994491481
1.75879396984925	CR1910.4mM	0.496994695879089
1.78391959798995	CR1910.4mM	0.502065525992226
1.80904522613065	CR1910.4mM	0.507179053141606
1.83417085427136	CR1910.4mM	0.512333845637943
1.85929648241206	CR1910.4mM	0.517528471791948
1.88442211055276	CR1910.4mM	0.522761499914336
1.90954773869347	CR1910.4mM	0.528031498315819
1.93467336683417	CR1910.4mM	0.533337035307111
1.95979899497487	CR1910.4mM	0.538676679198925
1.98492462311558	CR1910.4mM	0.544048998301973
2.01005025125628	CR1910.4mM	0.549452560926971
2.03517587939699	CR1910.4mM	0.554885935384629
2.06030150753769	CR1910.4mM	0.560347689985662
2.08542713567839	CR1910.4mM	0.565836393040783
2.1105527638191	CR1910.4mM	0.571350612860705
2.1356783919598	CR1910.4mM	0.576888917756141
2.1608040201005	CR1910.4mM	0.582449876037804
2.18592964824121	CR1910.4mM	0.588032056016408
2.21105527638191	CR1910.4mM	0.593634026002665
2.23618090452261	CR1910.4mM	0.599254354307289
2.26130653266332	CR1910.4mM	0.604891609240994
2.28643216080402	CR1910.4mM	0.610544359114491
2.31155778894472	CR1910.4mM	0.616211172238495
2.33668341708543	CR1910.4mM	0.621890616923718
2.36180904522613	CR1910.4mM	0.627581261480874
2.38693467336683	CR1910.4mM	0.633281674220676
2.41206030150754	CR1910.4mM	0.638990423453838
2.43718592964824	CR1910.4mM	0.644706077491071
2.46231155778894	CR1910.4mM	0.65042720464309
2.48743718592965	CR1910.4mM	0.656152373220607
2.51256281407035	CR1910.4mM	0.661880133842398
2.53768844221106	CR1910.4mM	0.667608630212637
2.56281407035176	CR1910.4mM	0.673335599120906
2.58793969849246	CR1910.4mM	0.679058759664844
2.61306532663317	CR1910.4mM	0.684775830942092
2.63819095477387	CR1910.4mM	0.69048453205029
2.66331658291457	CR1910.4mM	0.696182582087078
2.68844221105528	CR1910.4mM	0.701867700150097
2.71356783919598	CR1910.4mM	0.707537605336988
2.73869346733668	CR1910.4mM	0.71319001674539
2.76381909547739	CR1910.4mM	0.718822653472944
2.78894472361809	CR1910.4mM	0.72443323461729
2.81407035175879	CR1910.4mM	0.73001947927607
2.8391959798995	CR1910.4mM	0.735579106546921
2.8643216080402	CR1910.4mM	0.741109835527487
2.8894472361809	CR1910.4mM	0.746609385315407
2.91457286432161	CR1910.4mM	0.752075475008321
2.93969849246231	CR1910.4mM	0.757505823703869
2.96482412060302	CR1910.4mM	0.762898150499693
2.98994974874372	CR1910.4mM	0.768250174493431
3.01507537688442	CR1910.4mM	0.773559614782726
3.04020100502513	CR1910.4mM	0.778824190465216
3.06532663316583	CR1910.4mM	0.784041620638543
3.09045226130653	CR1910.4mM	0.789209624400347
3.11557788944724	CR1910.4mM	0.794325920848268
3.14070351758794	CR1910.4mM	0.799388229079947
3.16582914572864	CR1910.4mM	0.804394268193024
3.19095477386935	CR1910.4mM	0.80934175728514
3.21608040201005	CR1910.4mM	0.814228415453933
3.24120603015075	CR1910.4mM	0.819051961797047
3.26633165829146	CR1910.4mM	0.823810115412119
3.29145728643216	CR1910.4mM	0.828500595396792
3.31658291457286	CR1910.4mM	0.833121120848704
3.34170854271357	CR1910.4mM	0.837669410865498
3.36683417085427	CR1910.4mM	0.842143184544812
3.39195979899498	CR1910.4mM	0.846540160984288
3.41708542713568	CR1910.4mM	0.850858059281566
3.44221105527638	CR1910.4mM	0.855094598534285
3.46733668341709	CR1910.4mM	0.859247497840087
3.49246231155779	CR1910.4mM	0.863314476296613
3.51758793969849	CR1910.4mM	0.867293253001501
3.5427135678392	CR1910.4mM	0.871181547052393
3.5678391959799	CR1910.4mM	0.874977077546929
3.5929648241206	CR1910.4mM	0.87867756358275
3.61809045226131	CR1910.4mM	0.882280724257495
3.64321608040201	CR1910.4mM	0.885784278668806
3.66834170854271	CR1910.4mM	0.889185945914322
3.69346733668342	CR1910.4mM	0.892483445091684
3.71859296482412	CR1910.4mM	0.895674495298532
3.74371859296482	CR1910.4mM	0.898756815632507
3.76884422110553	CR1910.4mM	0.901728125191249
3.79396984924623	CR1910.4mM	0.904586143072398
3.81909547738693	CR1910.4mM	0.907328588373595
3.84422110552764	CR1910.4mM	0.909953180192481
3.86934673366834	CR1910.4mM	0.912457637626694
3.89447236180905	CR1910.4mM	0.914839679773877
3.91959798994975	CR1910.4mM	0.917097025731669
3.94472361809045	CR1910.4mM	0.919227394597711
3.96984924623116	CR1910.4mM	0.921228505469643
3.99497487437186	CR1910.4mM	0.923098077445105
4.02010050251256	CR1910.4mM	0.924834312153637
4.04522613065327	CR1910.4mM	0.926438977437087
4.07035175879397	CR1910.4mM	0.92791543952422
4.09547738693467	CR1910.4mM	0.92926707218336
4.12060301507538	CR1910.4mM	0.93049724918283
4.14572864321608	CR1910.4mM	0.931609344290955
4.17085427135678	CR1910.4mM	0.932606731276059
4.19597989949749	CR1910.4mM	0.933492783906466
4.22110552763819	CR1910.4mM	0.9342708759505
4.24623115577889	CR1910.4mM	0.934944381176485
4.2713567839196	CR1910.4mM	0.935516673352746
4.2964824120603	CR1910.4mM	0.935991126247607
4.32160804020101	CR1910.4mM	0.936371113629392
4.34673366834171	CR1910.4mM	0.936660009266424
4.37185929648241	CR1910.4mM	0.936861186927029
4.39698492462312	CR1910.4mM	0.93697802037953
4.42211055276382	CR1910.4mM	0.937013883392252
4.44723618090452	CR1910.4mM	0.936972149733518
4.47236180904523	CR1910.4mM	0.936856193171653
4.49748743718593	CR1910.4mM	0.93666938747498
4.52261306532663	CR1910.4mM	0.936415106411825
4.54773869346734	CR1910.4mM	0.936096723750511
4.57286432160804	CR1910.4mM	0.935717613259362
4.59798994974874	CR1910.4mM	0.935281148706703
4.62311557788945	CR1910.4mM	0.934790703860857
4.64824120603015	CR1910.4mM	0.93424965249015
4.67336683417085	CR1910.4mM	0.933661368362903
4.69849246231156	CR1910.4mM	0.933029225247444
4.72361809045226	CR1910.4mM	0.932356596912094
4.74874371859296	CR1910.4mM	0.931646857125179
4.77386934673367	CR1910.4mM	0.930903379655022
4.79899497487437	CR1910.4mM	0.930129538269948
4.82412060301508	CR1910.4mM	0.92932870673828
4.84924623115578	CR1910.4mM	0.928504258828344
4.87437185929648	CR1910.4mM	0.927659568308463
4.89949748743719	CR1910.4mM	0.926798008946961
4.92462311557789	CR1910.4mM	0.925922954512162
4.94974874371859	CR1910.4mM	0.925037778772391
4.9748743718593	CR1910.4mM	0.924145855495972
5	CR1910.4mM	0.923250558451228
0	CR1910.8LA	0.282623107470837
0.0251256281407035	CR1910.8LA	0.283526912928292
0.050251256281407	CR1910.8LA	0.284432139250809
0.0753768844221106	CR1910.8LA	0.285340207303449
0.100502512562814	CR1910.8LA	0.286252537951273
0.125628140703518	CR1910.8LA	0.287170552059343
0.150753768844221	CR1910.8LA	0.28809567049272
0.175879396984925	CR1910.8LA	0.289029314116466
0.201005025125628	CR1910.8LA	0.289972903795643
0.226130653266332	CR1910.8LA	0.290927860395311
0.251256281407035	CR1910.8LA	0.291895604780532
0.276381909547739	CR1910.8LA	0.292877557816368
0.301507537688442	CR1910.8LA	0.293875140367879
0.326633165829146	CR1910.8LA	0.294889773300129
0.351758793969849	CR1910.8LA	0.295922877478177
0.376884422110553	CR1910.8LA	0.296975873767086
0.402010050251256	CR1910.8LA	0.298050183031917
0.42713567839196	CR1910.8LA	0.29914722613773
0.452261306532663	CR1910.8LA	0.300268423949589
0.477386934673367	CR1910.8LA	0.301415197332554
0.50251256281407	CR1910.8LA	0.302588967151687
0.527638190954774	CR1910.8LA	0.303791154272049
0.552763819095477	CR1910.8LA	0.305023179558702
0.577889447236181	CR1910.8LA	0.306286463876707
0.603015075376884	CR1910.8LA	0.307582428091125
0.628140703517588	CR1910.8LA	0.308912493067019
0.653266331658292	CR1910.8LA	0.310278079669449
0.678391959798995	CR1910.8LA	0.311680608763477
0.703517587939699	CR1910.8LA	0.313121501214164
0.728643216080402	CR1910.8LA	0.314602177886572
0.753768844221106	CR1910.8LA	0.316124059645763
0.778894472361809	CR1910.8LA	0.317688567356797
0.804020100502513	CR1910.8LA	0.319297121884737
0.829145728643216	CR1910.8LA	0.320951144094643
0.85427135678392	CR1910.8LA	0.322652054851578
0.879396984924623	CR1910.8LA	0.324401275020602
0.904522613065327	CR1910.8LA	0.326200225466778
0.92964824120603	CR1910.8LA	0.328050327055166
0.954773869346734	CR1910.8LA	0.329953000650828
0.979899497487437	CR1910.8LA	0.331909667118825
1.00502512562814	CR1910.8LA	0.333921744577636
1.03015075376884	CR1910.8LA	0.335990068870067
1.05527638190955	CR1910.8LA	0.338114176704997
1.08040201005025	CR1910.8LA	0.340293429009969
1.10552763819095	CR1910.8LA	0.342527186712527
1.13065326633166	CR1910.8LA	0.344814810740215
1.15577889447236	CR1910.8LA	0.347155662020576
1.18090452261307	CR1910.8LA	0.349549101481155
1.20603015075377	CR1910.8LA	0.351994490049495
1.23115577889447	CR1910.8LA	0.354491188653139
1.25628140703518	CR1910.8LA	0.357038558219632
1.28140703517588	CR1910.8LA	0.359635959676517
1.30653266331658	CR1910.8LA	0.362282753951339
1.33165829145729	CR1910.8LA	0.36497830197164
1.35678391959799	CR1910.8LA	0.367721964664964
1.38190954773869	CR1910.8LA	0.370513102958855
1.4070351758794	CR1910.8LA	0.373351077780858
1.4321608040201	CR1910.8LA	0.376235250058515
1.4572864321608	CR1910.8LA	0.379164980719371
1.48241206030151	CR1910.8LA	0.382139630690969
1.50753768844221	CR1910.8LA	0.385158560900852
1.53266331658291	CR1910.8LA	0.388221132276565
1.55778894472362	CR1910.8LA	0.391326705745652
1.58291457286432	CR1910.8LA	0.394474642235656
1.60804020100503	CR1910.8LA	0.39766430267412
1.63316582914573	CR1910.8LA	0.400895047988589
1.65829145728643	CR1910.8LA	0.404166239106607
1.68341708542714	CR1910.8LA	0.407477236955716
1.70854271356784	CR1910.8LA	0.410827402463462
1.73366834170854	CR1910.8LA	0.414216096557386
1.75879396984925	CR1910.8LA	0.417642680165034
1.78391959798995	CR1910.8LA	0.421106514213949
1.80904522613065	CR1910.8LA	0.424606959631675
1.83417085427136	CR1910.8LA	0.428143377345755
1.85929648241206	CR1910.8LA	0.431715128283734
1.88442211055276	CR1910.8LA	0.435321573373154
1.90954773869347	CR1910.8LA	0.43896207354156
1.93467336683417	CR1910.8LA	0.442635989716496
1.95979899497487	CR1910.8LA	0.446342682825504
1.98492462311558	CR1910.8LA	0.45008151379613
2.01005025125628	CR1910.8LA	0.453851843555916
2.03517587939699	CR1910.8LA	0.457653033032407
2.06030150753769	CR1910.8LA	0.461484443153146
2.08542713567839	CR1910.8LA	0.465345434845676
2.1105527638191	CR1910.8LA	0.469235369037542
2.1356783919598	CR1910.8LA	0.473153606656288
2.1608040201005	CR1910.8LA	0.477099508629456
2.18592964824121	CR1910.8LA	0.481072435884592
2.21105527638191	CR1910.8LA	0.485071749349237
2.23618090452261	CR1910.8LA	0.489096809950938
2.26130653266332	CR1910.8LA	0.493146978617236
2.28643216080402	CR1910.8LA	0.497221616275676
2.31155778894472	CR1910.8LA	0.501320083853801
2.33668341708543	CR1910.8LA	0.505441742279156
2.36180904522613	CR1910.8LA	0.509585952479284
2.38693467336683	CR1910.8LA	0.513752075381728
2.41206030150754	CR1910.8LA	0.517939471914033
2.43718592964824	CR1910.8LA	0.522147503003741
2.46231155778894	CR1910.8LA	0.526375529578398
2.48743718592965	CR1910.8LA	0.530622912565547
2.51256281407035	CR1910.8LA	0.534888995026487
2.53768844221106	CR1910.8LA	0.53917270909891
2.56281407035176	CR1910.8LA	0.5434725759969
2.58793969849246	CR1910.8LA	0.547787099068297
2.61306532663317	CR1910.8LA	0.55211478166094
2.63819095477387	CR1910.8LA	0.556454127122668
2.66331658291457	CR1910.8LA	0.560803638801322
2.68844221105528	CR1910.8LA	0.565161820044741
2.71356783919598	CR1910.8LA	0.569527174200765
2.73869346733668	CR1910.8LA	0.573898204617234
2.76381909547739	CR1910.8LA	0.578273414641987
2.78894472361809	CR1910.8LA	0.582651307622863
2.81407035175879	CR1910.8LA	0.587030386907703
2.8391959798995	CR1910.8LA	0.591409155844347
2.8643216080402	CR1910.8LA	0.595786117780633
2.8894472361809	CR1910.8LA	0.600159776064402
2.91457286432161	CR1910.8LA	0.604528634043493
2.93969849246231	CR1910.8LA	0.608891195065746
2.96482412060302	CR1910.8LA	0.613245962479
2.98994974874372	CR1910.8LA	0.617591439631097
3.01507537688442	CR1910.8LA	0.621926129869874
3.04020100502513	CR1910.8LA	0.626248536543171
3.06532663316583	CR1910.8LA	0.630557162998829
3.09045226130653	CR1910.8LA	0.634850512584687
3.11557788944724	CR1910.8LA	0.639127088648584
3.14070351758794	CR1910.8LA	0.643385394538361
3.16582914572864	CR1910.8LA	0.647623933601857
3.19095477386935	CR1910.8LA	0.651841209186912
3.21608040201005	CR1910.8LA	0.656035724641365
3.24120603015075	CR1910.8LA	0.660205983313056
3.26633165829146	CR1910.8LA	0.664350488549825
3.29145728643216	CR1910.8LA	0.668467743699511
3.31658291457286	CR1910.8LA	0.672556252109954
3.34170854271357	CR1910.8LA	0.676614517128994
3.36683417085427	CR1910.8LA	0.680641042104471
3.39195979899498	CR1910.8LA	0.684634330384223
3.41708542713568	CR1910.8LA	0.688592885316092
3.44221105527638	CR1910.8LA	0.692515210247915
3.46733668341709	CR1910.8LA	0.696399808527534
3.49246231155779	CR1910.8LA	0.700245183502788
3.51758793969849	CR1910.8LA	0.704049838521517
3.5427135678392	CR1910.8LA	0.70781227693156
3.5678391959799	CR1910.8LA	0.711531002080756
3.5929648241206	CR1910.8LA	0.715204517316946
3.61809045226131	CR1910.8LA	0.718831325987969
3.64321608040201	CR1910.8LA	0.722409931441665
3.66834170854271	CR1910.8LA	0.725938837025874
3.69346733668342	CR1910.8LA	0.729416546088435
3.71859296482412	CR1910.8LA	0.732841561977187
3.74371859296482	CR1910.8LA	0.736212388039972
3.76884422110553	CR1910.8LA	0.739527527624627
3.79396984924623	CR1910.8LA	0.742785484078994
3.81909547738693	CR1910.8LA	0.745984760750911
3.84422110552764	CR1910.8LA	0.749123860988219
3.86934673366834	CR1910.8LA	0.752201288138756
3.89447236180905	CR1910.8LA	0.755215545550364
3.91959798994975	CR1910.8LA	0.75816513657088
3.94472361809045	CR1910.8LA	0.761048564548145
3.96984924623116	CR1910.8LA	0.76386433283
3.99497487437186	CR1910.8LA	0.766610944764283
4.02010050251256	CR1910.8LA	0.76928718353875
4.04522613065327	CR1910.8LA	0.771893900533043
4.07035175879397	CR1910.8LA	0.774432874096526
4.09547738693467	CR1910.8LA	0.776905886951062
4.12060301507538	CR1910.8LA	0.779314721818516
4.14572864321608	CR1910.8LA	0.781661161420749
4.17085427135678	CR1910.8LA	0.783946988479627
4.19597989949749	CR1910.8LA	0.786173985717012
4.22110552763819	CR1910.8LA	0.788343935854767
4.24623115577889	CR1910.8LA	0.790458621614757
4.2713567839196	CR1910.8LA	0.792519825718844
4.2964824120603	CR1910.8LA	0.794529330888892
4.32160804020101	CR1910.8LA	0.796488919846764
4.34673366834171	CR1910.8LA	0.798400375314324
4.37185929648241	CR1910.8LA	0.800265480013435
4.39698492462312	CR1910.8LA	0.802086016665961
4.42211055276382	CR1910.8LA	0.803863767993764
4.44723618090452	CR1910.8LA	0.805600516718709
4.47236180904523	CR1910.8LA	0.807298045562659
4.49748743718593	CR1910.8LA	0.808958137247477
4.52261306532663	CR1910.8LA	0.810582574495027
4.54773869346734	CR1910.8LA	0.812173140027172
4.57286432160804	CR1910.8LA	0.813731616565775
4.59798994974874	CR1910.8LA	0.8152597868327
4.62311557788945	CR1910.8LA	0.816759433549811
4.64824120603015	CR1910.8LA	0.81823233943897
4.67336683417085	CR1910.8LA	0.819680287222041
4.69849246231156	CR1910.8LA	0.821105059620888
4.72361809045226	CR1910.8LA	0.822508439357374
4.74874371859296	CR1910.8LA	0.823892209153362
4.77386934673367	CR1910.8LA	0.825258151730716
4.79899497487437	CR1910.8LA	0.8266080498113
4.82412060301508	CR1910.8LA	0.827943686116976
4.84924623115578	CR1910.8LA	0.829266843369608
4.87437185929648	CR1910.8LA	0.83057930429106
4.89949748743719	CR1910.8LA	0.831882851603194
4.92462311557789	CR1910.8LA	0.833179268027875
4.94974874371859	CR1910.8LA	0.834470336286966
4.9748743718593	CR1910.8LA	0.83575783910233
5	CR1910.8LA	0.83704355919583
0	CR191MC	0.272076942169273
0.0251256281407035	CR191MC	0.274309007832954
0.050251256281407	CR191MC	0.276542220456211
0.0753768844221106	CR191MC	0.27877772699862
0.100502512562814	CR191MC	0.281016674419759
0.125628140703518	CR191MC	0.283260209679204
0.150753768844221	CR191MC	0.28550947973653
0.175879396984925	CR191MC	0.287765631551314
0.201005025125628	CR191MC	0.290029812083132
0.226130653266332	CR191MC	0.292303168291562
0.251256281407035	CR191MC	0.294586847136178
0.276381909547739	CR191MC	0.296881995576558
0.301507537688442	CR191MC	0.299189760572278
0.326633165829146	CR191MC	0.301511289082914
0.351758793969849	CR191MC	0.303847728068043
0.376884422110553	CR191MC	0.30620022448724
0.402010050251256	CR191MC	0.308569925300083
0.42713567839196	CR191MC	0.310957977466147
0.452261306532663	CR191MC	0.31336552794501
0.477386934673367	CR191MC	0.315793723696246
0.50251256281407	CR191MC	0.318243711679433
0.527638190954774	CR191MC	0.320716638854148
0.552763819095477	CR191MC	0.323213652179965
0.577889447236181	CR191MC	0.325735898616463
0.603015075376884	CR191MC	0.328284525123216
0.628140703517588	CR191MC	0.330860678659802
0.653266331658292	CR191MC	0.333465506185796
0.678391959798995	CR191MC	0.336100154660776
0.703517587939699	CR191MC	0.338765771044317
0.728643216080402	CR191MC	0.341463502295995
0.753768844221106	CR191MC	0.344194495375388
0.778894472361809	CR191MC	0.346959897242072
0.804020100502513	CR191MC	0.349760854855622
0.829145728643216	CR191MC	0.352598515175615
0.85427135678392	CR191MC	0.355474025161629
0.879396984924623	CR191MC	0.358388531773237
0.904522613065327	CR191MC	0.361343181970019
0.92964824120603	CR191MC	0.364339122711548
0.954773869346734	CR191MC	0.367377500957403
0.979899497487437	CR191MC	0.370459463667159
1.00502512562814	CR191MC	0.373586153688583
1.03015075376884	CR191MC	0.376757842165779
1.05527638190955	CR191MC	0.37997285535685
1.08040201005025	CR191MC	0.383229256364077
1.10552763819095	CR191MC	0.386525108289741
1.13065326633166	CR191MC	0.389858474236121
1.15577889447236	CR191MC	0.393227417305498
1.18090452261307	CR191MC	0.396630000600152
1.20603015075377	CR191MC	0.400064287222365
1.23115577889447	CR191MC	0.403528340274416
1.25628140703518	CR191MC	0.407020222858586
1.28140703517588	CR191MC	0.410537998077156
1.30653266331658	CR191MC	0.414079729032405
1.33165829145729	CR191MC	0.417643478826615
1.35678391959799	CR191MC	0.421227310562066
1.38190954773869	CR191MC	0.424829287341037
1.4070351758794	CR191MC	0.428447472265811
1.4321608040201	CR191MC	0.432079928438666
1.4572864321608	CR191MC	0.435724718961885
1.48241206030151	CR191MC	0.439379906937746
1.50753768844221	CR191MC	0.443043555468531
1.53266331658291	CR191MC	0.44671372765652
1.55778894472362	CR191MC	0.450388486603993
1.58291457286432	CR191MC	0.454065895413232
1.60804020100503	CR191MC	0.457744017186515
1.63316582914573	CR191MC	0.461420915026125
1.65829145728643	CR191MC	0.465094652034341
1.68341708542714	CR191MC	0.468763291313444
1.70854271356784	CR191MC	0.472424895965713
1.73366834170854	CR191MC	0.476077529093431
1.75879396984925	CR191MC	0.479719253798877
1.78391959798995	CR191MC	0.483348133184331
1.80904522613065	CR191MC	0.486962230352074
1.83417085427136	CR191MC	0.490559608404387
1.85929648241206	CR191MC	0.49413833044355
1.88442211055276	CR191MC	0.497696459571844
1.90954773869347	CR191MC	0.501232058891548
1.93467336683417	CR191MC	0.504743191504944
1.95979899497487	CR191MC	0.508227920514311
1.98492462311558	CR191MC	0.511684309021931
2.01005025125628	CR191MC	0.515110420130083
2.03517587939699	CR191MC	0.518504316941049
2.06030150753769	CR191MC	0.521864062557109
2.08542713567839	CR191MC	0.525187720080542
2.1105527638191	CR191MC	0.52847335261363
2.1356783919598	CR191MC	0.531719023258653
2.1608040201005	CR191MC	0.534922795117892
2.18592964824121	CR191MC	0.538082731293626
2.21105527638191	CR191MC	0.541196894888137
2.23618090452261	CR191MC	0.544263349003706
2.26130653266332	CR191MC	0.547280156742611
2.28643216080402	CR191MC	0.550245381207134
2.31155778894472	CR191MC	0.553157085499555
2.33668341708543	CR191MC	0.556013332722155
2.36180904522613	CR191MC	0.558812185977215
2.38693467336683	CR191MC	0.561551708367014
2.41206030150754	CR191MC	0.564229962993833
2.43718592964824	CR191MC	0.566845012959952
2.46231155778894	CR191MC	0.569394921367653
2.48743718592965	CR191MC	0.571877751319215
2.51256281407035	CR191MC	0.574291632443258
2.53768844221106	CR191MC	0.576636224474194
2.56281407035176	CR191MC	0.578912717252228
2.58793969849246	CR191MC	0.581122367143906
2.61306532663317	CR191MC	0.583266430515772
2.63819095477387	CR191MC	0.585346163734369
2.66331658291457	CR191MC	0.587362823166242
2.68844221105528	CR191MC	0.589317665177936
2.71356783919598	CR191MC	0.591211946135994
2.73869346733668	CR191MC	0.593046922406962
2.76381909547739	CR191MC	0.594823850357384
2.78894472361809	CR191MC	0.596543986353803
2.81407035175879	CR191MC	0.598208586762765
2.8391959798995	CR191MC	0.599818907950814
2.8643216080402	CR191MC	0.601376206284493
2.8894472361809	CR191MC	0.602881738130348
2.91457286432161	CR191MC	0.604336759854923
2.93969849246231	CR191MC	0.605742527824762
2.96482412060302	CR191MC	0.607100298406409
2.98994974874372	CR191MC	0.608411327966409
3.01507537688442	CR191MC	0.609676872871307
3.04020100502513	CR191MC	0.610898189487646
3.06532663316583	CR191MC	0.61207653418197
3.09045226130653	CR191MC	0.613213163320826
3.11557788944724	CR191MC	0.614309333270756
3.14070351758794	CR191MC	0.615366300398305
3.16582914572864	CR191MC	0.616385321070017
3.19095477386935	CR191MC	0.617367651652437
3.21608040201005	CR191MC	0.618314548512109
3.24120603015075	CR191MC	0.619227268015578
3.26633165829146	CR191MC	0.620107066529387
3.29145728643216	CR191MC	0.620955200420082
3.31658291457286	CR191MC	0.621772926054206
3.34170854271357	CR191MC	0.622561499798304
3.36683417085427	CR191MC	0.62332217801892
3.39195979899498	CR191MC	0.624056217082599
3.41708542713568	CR191MC	0.624764873355885
3.44221105527638	CR191MC	0.625449403205322
3.46733668341709	CR191MC	0.626111062997456
3.49246231155779	CR191MC	0.626751109098828
3.51758793969849	CR191MC	0.627370797875986
3.5427135678392	CR191MC	0.627971385695473
3.5678391959799	CR191MC	0.628554128923832
3.5929648241206	CR191MC	0.629120283927609
3.61809045226131	CR191MC	0.629671107073348
3.64321608040201	CR191MC	0.630207854727593
3.66834170854271	CR191MC	0.630731783256889
3.69346733668342	CR191MC	0.63124414902778
3.71859296482412	CR191MC	0.63174620840681
3.74371859296482	CR191MC	0.632239217760523
3.76884422110553	CR191MC	0.632724433455465
3.79396984924623	CR191MC	0.633203111858179
3.81909547738693	CR191MC	0.63367650933521
3.84422110552764	CR191MC	0.634145882253102
3.86934673366834	CR191MC	0.6346124869784
3.89447236180905	CR191MC	0.635077579877647
3.91959798994975	CR191MC	0.635542417317389
3.94472361809045	CR191MC	0.636008255664169
3.96984924623116	CR191MC	0.636476351284532
3.99497487437186	CR191MC	0.636947960545022
4.02010050251256	CR191MC	0.637424221836346
4.04522613065327	CR191MC	0.637905401634027
4.07035175879397	CR191MC	0.638391375618624
4.09547738693467	CR191MC	0.638882017627323
4.12060301507538	CR191MC	0.639377201497311
4.14572864321608	CR191MC	0.639876801065775
4.17085427135678	CR191MC	0.6403806901699
4.19597989949749	CR191MC	0.640888742646874
4.22110552763819	CR191MC	0.641400832333882
4.24623115577889	CR191MC	0.641916833068111
4.2713567839196	CR191MC	0.642436618686747
4.2964824120603	CR191MC	0.642960063026978
4.32160804020101	CR191MC	0.643487039925988
4.34673366834171	CR191MC	0.644017423220966
4.37185929648241	CR191MC	0.644551086749096
4.39698492462312	CR191MC	0.645087904347566
4.42211055276382	CR191MC	0.645627749853562
4.44723618090452	CR191MC	0.64617049710427
4.47236180904523	CR191MC	0.646716019936878
4.49748743718593	CR191MC	0.64726419218857
4.52261306532663	CR191MC	0.647814887696534
4.54773869346734	CR191MC	0.648367980297956
4.57286432160804	CR191MC	0.648923343830022
4.59798994974874	CR191MC	0.64948085212992
4.62311557788945	CR191MC	0.650040379034834
4.64824120603015	CR191MC	0.650601798381952
4.67336683417085	CR191MC	0.651164984008461
4.69849246231156	CR191MC	0.651729809751546
4.72361809045226	CR191MC	0.652296149448394
4.74874371859296	CR191MC	0.652863876936191
4.77386934673367	CR191MC	0.653432866052124
4.79899497487437	CR191MC	0.65400299063338
4.82412060301508	CR191MC	0.654574124517144
4.84924623115578	CR191MC	0.655146141540603
4.87437185929648	CR191MC	0.655718915540944
4.89949748743719	CR191MC	0.656292320355352
4.92462311557789	CR191MC	0.656866229821015
4.94974874371859	CR191MC	0.657440517775119
4.9748743718593	CR191MC	0.658015058054849
5	CR191MC	0.658589724497394

## Sheet: CV244_qPCR_LMM_emmeans
Gene	group	Estimated_mean_DeltaCq	SE	DF	Lower_CL	Upper_CL
MHP	65	18.3333333333334	0.776646995459041	16	16.6869152520355	19.9797514146313
MHP	ctrl	23.61	0.776646995459041	16	21.9635819187021	25.2564180812979
MHP	MMRS-0.2%LA	23.4	0.776646995459041	16	21.7535819187021	25.0464180812979
MHP	MMRS-0.2mM	27.07	0.776646995459041	16	25.4235819187021	28.7164180812979
MHP	MMRS-0.4mM	24.8533333333333	0.77664699545904	16	23.2069152520354	26.4997514146312
MHP	MMRS-0.8%LA	24.42	0.77664699545904	16	22.7735819187021	26.0664180812979
MHP	MMRS-1/2	24.0833333333333	0.776646995459041	16	22.4369152520355	25.7297514146312
MHP	MMRS-MC	22.1733333333333	0.776646995459041	16	20.5269152520354	23.8197514146312

## Sheet: CV244_qPCR_DeltaCq_summary
Gene	group	N	Mean_DeltaCq	SD_DeltaCq	SE_DeltaCq
MHP	65	3	18.3333333333333	0.473427220735495	0.273333333333335
MHP	ctrl	3	23.61	2.33826859021798	1.35
MHP	MMRS-0.2%LA	3	23.4	0.911482309208466	0.526244556583089
MHP	MMRS-0.2mM	3	27.07	2.615396719429	1.51
MHP	MMRS-0.4mM	3	24.8533333333333	0.18475208614068	0.106666666666667
MHP	MMRS-0.8%LA	3	24.42	0.969948452238571	0.56
MHP	MMRS-1/2	3	24.0833333333333	0.18475208614068	0.106666666666667
MHP	MMRS-MC	3	22.1733333333333	0.32331615074619	0.186666666666666

## Sheet: CV244_qPCR_DeltaDeltaCq_FoldCha
Gene	group	N	Mean_DeltaDeltaCq	SD_DeltaDeltaCq	Mean_FoldChange	SD_FoldChange
MHP	65	3	-5.27666666666667	0.473427220735495	40.0799033355274	11.7274370448225
MHP	MMRS-0.2%LA	3	-0.21	0.911482309208466	1.31907170115482	0.815748816822275
MHP	MMRS-0.2mM	3	3.46	2.615396719429	0.266982622167417	0.407163563929781
MHP	MMRS-0.4mM	3	1.24333333333333	0.18475208614068	0.424764748896739	0.0562443661695036
MHP	MMRS-0.8%LA	3	0.81	0.969948452238571	0.648074000471065	0.333978219241669
MHP	MMRS-1/2	3	0.473333333333332	0.18475208614068	0.724338491404828	0.095911818122984
MHP	MMRS-MC	3	-1.43666666666667	0.32331615074619	2.75441711509167	0.651256100761835
MHP	ctrl	3	1.1842378929335e-15	2.33826859021798	1.75071185364839	1.38288564775555

[truncated: 31 more sheets: CV244_qPCR_2negDeltaCq_summary, CV244_LMMspline_emmeans, CV244_LMMspline_predictions, CV244_Observed_growth_summary, P185_qPCR_LMM_emmeans, P185_qPCR_DeltaCq_summary, P185_qPCR_DeltaDeltaCq_FoldChan, P185_qPCR_2negDeltaCq_summary, P185_LMMspline_emmeans, P185_LMMspline_predictions, P185_Observed_growth_summary, S16_qPCR_LMM_emmeans, S16_qPCR_DeltaCq_summary, S16_qPCR_DeltaDeltaCq_FoldChang, S16_qPCR_2negDeltaCq_summary, S16_LMMspline_emmeans, S16_Observed_growth_summary, S193_qPCR_LMM_emmeans, S193_qPCR_DeltaCq_summary, S193_qPCR_DeltaDeltaCq_FoldChan …]
